# Supplementary material for: Taxonomic revision of the endemic Cameroonian freshwater crab genus Louisea Cumberlidge, 1994 (Crustacea, Decapoda, Brachyura, Potamonautidae), with descriptions of two new species from Nkongsamba and Yabassi
Source: Zookeys. 2019 Oct 17;881:135–64. doi: 10.3897/zookeys.881.36744 (PMC6813179; doi:10.3897/zookeys.881.36744)
Supplement: XML Treatment for Louisea [file zookeys.881.36744-treatment1.xml]

<!DOCTYPE tp:taxon-treatment
  PUBLIC "-//TaxonX//DTD Taxonomic Treatment Publishing DTD v0 20100105//EN" "tax-treatment-NSO.dtd">
<tp:taxon-treatment xmlns:tp="http://www.plazi.org/taxpub"><tp:treatment-meta><kwd-group><label>Taxon classification</label><kwd><named-content xmlns:xlink="http://www.w3.org/1999/xlink" content-type="kingdom">Animalia</named-content></kwd><kwd><named-content xmlns:xlink="http://www.w3.org/1999/xlink" content-type="order">Decapoda</named-content></kwd><kwd><named-content xmlns:xlink="http://www.w3.org/1999/xlink" content-type="family">Potamonautidae</named-content></kwd></kwd-group><mixed-citation publication-type="journal"><person-group><name><surname>Mvogo Ndongo</surname><given-names>Pierre A.</given-names></name><name><surname>von Rintelen</surname><given-names>Thomas</given-names></name><name><surname>Cumberlidge</surname><given-names>Neil</given-names></name></person-group><article-title>Taxonomic revision of the endemic Cameroonian freshwater crab genus <italic><tp:taxon-name><tp:taxon-name-part taxon-name-part-type="genus" reg="Louisea">Louisea</tp:taxon-name-part></tp:taxon-name></italic> Cumberlidge, 1994 (<tp:taxon-name><tp:taxon-name-part taxon-name-part-type="subphylum">Crustacea</tp:taxon-name-part></tp:taxon-name>, <tp:taxon-name><tp:taxon-name-part taxon-name-part-type="order">Decapoda</tp:taxon-name-part></tp:taxon-name>, <tp:taxon-name><tp:taxon-name-part taxon-name-part-type="infraorder">Brachyura</tp:taxon-name-part></tp:taxon-name>, <tp:taxon-name><tp:taxon-name-part taxon-name-part-type="family">Potamonautidae</tp:taxon-name-part></tp:taxon-name>), with descriptions of two new species from Nkongsamba and Yabassi</article-title><source>Zookeys</source><day>17</day><month>10</month><year>2019</year><volume>881</volume><fpage>135</fpage><lpage>164</lpage><pub-id pub-id-type="doi">10.3897/zookeys.881.36744</pub-id></mixed-citation></tp:treatment-meta><tp:nomenclature><label>Genus</label><tp:taxon-name><object-id xmlns:xlink="http://www.w3.org/1999/xlink" content-type="arpha" xlink:type="simple">D44FD7D8-9485-5BB4-867F-140EADCA8612</object-id>
                <tp:taxon-name-part taxon-name-part-type="genus" reg="Louisea">Louisea</tp:taxon-name-part>
              </tp:taxon-name><tp:taxon-authority>Cumberlidge, 1994</tp:taxon-authority><tp:nomenclature-citation-list><tp:nomenclature-citation><tp:taxon-name>
                    <tp:taxon-name-part taxon-name-part-type="genus" reg="Globonautes">Globonautes</tp:taxon-name-part>
                  </tp:taxon-name><comment><xref ref-type="bibr" rid="B1">Bott 1959</xref>: 995, pl. 1, figs 1–6; 1969: 359; 1970: 23.</comment></tp:nomenclature-citation><tp:nomenclature-citation><tp:taxon-name>
                    <tp:taxon-name-part taxon-name-part-type="genus" reg="Louisea">Louisea</tp:taxon-name-part>
                  </tp:taxon-name><comment><xref ref-type="bibr" rid="B8">Cumberlidge 1994</xref>: 123; <xref ref-type="bibr" rid="B10">1999</xref>: 226; <xref ref-type="bibr" rid="B31">Ng et al. 2008</xref>: 169 (list).</comment></tp:nomenclature-citation></tp:nomenclature-citation-list></tp:nomenclature><tp:treatment-sec sec-type="type species" id="SECID0EVJAG"><title>Type species.</title><p><italic><tp:taxon-name><tp:taxon-name-part taxon-name-part-type="genus" reg="Globonautes">Globonautes</tp:taxon-name-part> <tp:taxon-name-part taxon-name-part-type="species" reg="macropus">macropus</tp:taxon-name-part> <tp:taxon-name-part taxon-name-part-type="subspecies" reg="edeaensis">edeaensis</tp:taxon-name-part></tp:taxon-name></italic> Bott, 1969, by original designation; gender feminine.</p></tp:treatment-sec><tp:treatment-sec sec-type="diagnosis" id="SECID0EKKAG"><title>Diagnosis.</title><p>Amended from <xref ref-type="bibr" rid="B8">Cumberlidge (1994</xref>, <xref ref-type="bibr" rid="B10">1999</xref>). Carapace ovoid, high (<abbrev xmlns:xlink="http://www.w3.org/1999/xlink" xlink:title="carapace height measured at maximum height of cephalothorax" id="ABBRID0EYKAG" xlink:type="simple">CH</abbrev>/<abbrev xmlns:xlink="http://www.w3.org/1999/xlink" xlink:title="front width measured along anterior frontal margin between inner angles of orbits" id="ABBRID0E3KAG" xlink:type="simple">FW</abbrev> 1.28–2.12, <italic>N</italic> = 57) with faint urogastric groove (Figs <xref ref-type="fig" rid="F2">2a–d</xref>, <xref ref-type="fig" rid="F3">3a–d</xref>). Postfrontal crest detectable (either prominent or faint), but meeting anterolateral margins of carapace (Fig. <xref ref-type="fig" rid="F7">7a–d</xref>). Exorbital, intermediate teeth small, but detectable; epibranchial tooth minute, almost undetectable (Figs <xref ref-type="fig" rid="F4">4</xref>, <xref ref-type="fig" rid="F7">7a–d</xref>). Medial inferior margin of merus of cheliped with large jagged tooth one-third from distal margin, followed by numerous distinct smaller teeth decreasing in size proximally (Fig. <xref ref-type="fig" rid="F9">9a–d</xref>). Third maxilliped exopod completely lacking flagellum; third maxilliped ischium with vertical groove (Fig. <xref ref-type="fig" rid="F14">14a–d</xref>). Mandibular palp 2 segmented; terminal segment (<abbrev xmlns:xlink="http://www.w3.org/1999/xlink" xlink:title="terminal segment of mandibular palp" id="ABBRID0E5LAG" xlink:type="simple">TS</abbrev>) bilobed, with large anterior lobe (0.5–0.8 × <abbrev xmlns:xlink="http://www.w3.org/1999/xlink" xlink:title="terminal segment of mandibular palp" id="ABBRID0ECMAG" xlink:type="simple">TS</abbrev> length) (Fig. <xref ref-type="fig" rid="F15">15a–d</xref>). <abbrev xmlns:xlink="http://www.w3.org/1999/xlink" xlink:title="male first gonopod" id="ABBRID0EKMAG" xlink:type="simple">G1</abbrev> highly stout, distinctly sinuous; terminal article (<abbrev xmlns:xlink="http://www.w3.org/1999/xlink" xlink:title="terminal article of G1 or G2" id="ABBRID0EOMAG" xlink:type="simple">TA</abbrev>) short, about one quarter length of subterminal segment (<abbrev xmlns:xlink="http://www.w3.org/1999/xlink" xlink:title="subterminal segment of G1 or G2" id="ABBRID0ESMAG" xlink:type="simple">SS</abbrev>) (<abbrev xmlns:xlink="http://www.w3.org/1999/xlink" xlink:title="terminal article of G1 or G2" id="ABBRID0EWMAG" xlink:type="simple">TA</abbrev>/<abbrev xmlns:xlink="http://www.w3.org/1999/xlink" xlink:title="subterminal segment of G1 or G2" id="ABBRID0E1MAG" xlink:type="simple">SS</abbrev> 0.22–0.29), directed outwards at 45° angle to longitudinal axis of <abbrev xmlns:xlink="http://www.w3.org/1999/xlink" xlink:title="male first gonopod" id="ABBRID0E5MAG" xlink:type="simple">G1</abbrev>; <abbrev xmlns:xlink="http://www.w3.org/1999/xlink" xlink:title="subterminal segment of G1 or G2" id="ABBRID0ECNAG" xlink:type="simple">SS</abbrev>, inverted funnel-shaped, proximally distinctly broad, abruptly narrow, slim, distal two-thirds tube-like; <abbrev xmlns:xlink="http://www.w3.org/1999/xlink" xlink:title="male first gonopod" id="ABBRID0EGNAG" xlink:type="simple">G1</abbrev><abbrev xmlns:xlink="http://www.w3.org/1999/xlink" xlink:title="subterminal segment of G1 or G2" id="ABBRID0EKNAG" xlink:type="simple">SS</abbrev> stout, tapering slightly from wide basal margin to relatively wide distal margin (0.6 × <abbrev xmlns:xlink="http://www.w3.org/1999/xlink" xlink:title="subterminal segment of G1 or G2" id="ABBRID0EONAG" xlink:type="simple">SS</abbrev> basal margin), dorsal face with broad dorsal membrane (maximum width 0.1 × <abbrev xmlns:xlink="http://www.w3.org/1999/xlink" xlink:title="subterminal segment of G1 or G2" id="ABBRID0ESNAG" xlink:type="simple">SS</abbrev> length) at <abbrev xmlns:xlink="http://www.w3.org/1999/xlink" xlink:title="terminal article of G1 or G2" id="ABBRID0EWNAG" xlink:type="simple">TA</abbrev>/<abbrev xmlns:xlink="http://www.w3.org/1999/xlink" xlink:title="subterminal segment of G1 or G2" id="ABBRID0E1NAG" xlink:type="simple">SS</abbrev> junction (Figs <xref ref-type="fig" rid="F11">11a–d</xref>, <xref ref-type="fig" rid="F12">12a–d</xref>). <abbrev xmlns:xlink="http://www.w3.org/1999/xlink" xlink:title="male second gonopod" id="ABBRID0EGOAG" xlink:type="simple">G2</abbrev><abbrev xmlns:xlink="http://www.w3.org/1999/xlink" xlink:title="terminal article of G1 or G2" id="ABBRID0EKOAG" xlink:type="simple">TA</abbrev> long (<abbrev xmlns:xlink="http://www.w3.org/1999/xlink" xlink:title="terminal article of G1 or G2" id="ABBRID0EOOAG" xlink:type="simple">TA</abbrev>/<abbrev xmlns:xlink="http://www.w3.org/1999/xlink" xlink:title="subterminal segment of G1 or G2" id="ABBRID0ESOAG" xlink:type="simple">SS</abbrev> 0.40–0.44), flagellum-like, almost as long as <abbrev xmlns:xlink="http://www.w3.org/1999/xlink" xlink:title="male second gonopod" id="ABBRID0EWOAG" xlink:type="simple">G2</abbrev><abbrev xmlns:xlink="http://www.w3.org/1999/xlink" xlink:title="subterminal segment of G1 or G2" id="ABBRID0E1OAG" xlink:type="simple">SS</abbrev> (Fig. <xref ref-type="fig" rid="F13">13a–d</xref>). Small species (<abbrev xmlns:xlink="http://www.w3.org/1999/xlink" xlink:title="carapace width measured at widest point" id="ABBRID0ECPAG" xlink:type="simple">CW</abbrev> 14–22 mm in adults).</p><fig id="F2" position="float" orientation="portrait"><object-id xmlns:xlink="http://www.w3.org/1999/xlink" content-type="doi" xlink:type="simple">10.3897/zookeys.881.36744.figure2</object-id><object-id xmlns:xlink="http://www.w3.org/1999/xlink" content-type="arpha" xlink:type="simple">5941E505-CB6A-5F65-BB63-31C351CEA7E6</object-id><label>Figure 2.</label><caption><p>Four species of <italic><tp:taxon-name><tp:taxon-name-part taxon-name-part-type="genus" reg="Louisea">Louisea</tp:taxon-name-part></tp:taxon-name></italic> endemic to southwestern Cameroon, whole animal, dorsal view. <bold>a</bold> Largest adult male (<abbrev xmlns:xlink="http://www.w3.org/1999/xlink" xlink:title="carapace width measured at widest point" id="ABBRID0EXPAG" xlink:type="simple">CW</abbrev> 17.5 mm) of <italic><tp:taxon-name><tp:taxon-name-part taxon-name-part-type="genus" reg="Louisea">L.</tp:taxon-name-part> <tp:taxon-name-part taxon-name-part-type="species" reg="edeaensis">edeaensis</tp:taxon-name-part></tp:taxon-name></italic> from Lake Ossa wetland complex (<named-content xmlns:xlink="http://www.w3.org/1999/xlink" content-type="dwc:institutional_code" xlink:type="simple">ZMB</named-content> Crust. 26930) (missing right cheliped) <bold>b</bold> largest adult male (<abbrev xmlns:xlink="http://www.w3.org/1999/xlink" xlink:title="carapace width measured at widest point" id="ABBRID0ENQAG" xlink:type="simple">CW</abbrev> 16.2 mm) of <italic><tp:taxon-name><tp:taxon-name-part taxon-name-part-type="genus" reg="Louisea">L.</tp:taxon-name-part> <tp:taxon-name-part taxon-name-part-type="species" reg="balssi">balssi</tp:taxon-name-part></tp:taxon-name></italic> from Man’s Crater Lake Manengouba (<named-content xmlns:xlink="http://www.w3.org/1999/xlink" content-type="dwc:institutional_code" xlink:type="simple">ZMB</named-content> Crust. 30319) (missing left p5) (‘<xref ref-type="bibr" rid="B29">Mvogo Ndongo et al. 2018</xref>: fig. 1’, <ext-link xmlns:xlink="http://www.w3.org/1999/xlink" xlink:type="simple" ext-link-type="uri" xlink:href="http://www.mapress.com/j/zt">www.mapress.com/j/zt</ext-link>) <bold>c</bold> largest adult male, holotype (<abbrev xmlns:xlink="http://www.w3.org/1999/xlink" xlink:title="carapace width measured at widest point" id="ABBRID0EMRAG" xlink:type="simple">CW</abbrev> 18.1 mm) of <italic><tp:taxon-name><tp:taxon-name-part taxon-name-part-type="genus" reg="Louisea">L.</tp:taxon-name-part> <tp:taxon-name-part taxon-name-part-type="species" reg="yabassi">yabassi</tp:taxon-name-part></tp:taxon-name></italic> sp. nov. from Yabassi (<named-content xmlns:xlink="http://www.w3.org/1999/xlink" content-type="dwc:institutional_code" xlink:type="simple">ZMB</named-content> Crust. 21575) (missing left p2–p5, and right cheliped and p2, p3) <bold>d</bold> largest adult male, holotype (<abbrev xmlns:xlink="http://www.w3.org/1999/xlink" xlink:title="carapace width measured at widest point" id="ABBRID0ECSAG" xlink:type="simple">CW</abbrev> 20.0 mm) of <italic><tp:taxon-name><tp:taxon-name-part taxon-name-part-type="genus" reg="Louisea">L.</tp:taxon-name-part> <tp:taxon-name-part taxon-name-part-type="species" reg="nkongsamba">nkongsamba</tp:taxon-name-part></tp:taxon-name></italic> sp. nov. from Mt. Nlonako (<named-content xmlns:xlink="http://www.w3.org/1999/xlink" content-type="dwc:institutional_code" xlink:type="simple">ZMB</named-content> Crust. 31618). Scale bars: 8 mm (<bold>a</bold>), 9 mm (<bold>b</bold>), 8.30 mm (<bold>c</bold>), 17 mm (<bold>d</bold>).</p></caption><graphic xmlns:xlink="http://www.w3.org/1999/xlink" xlink:href="zookeys-881-135-g002.jpg" position="float" orientation="portrait" xlink:type="simple" id="oo_347890.jpg"><uri content-type="original_file" xlink:type="simple">https://binary.pensoft.net/fig/347890</uri></graphic></fig><fig id="F3" position="float" orientation="portrait"><object-id xmlns:xlink="http://www.w3.org/1999/xlink" content-type="doi" xlink:type="simple">10.3897/zookeys.881.36744.figure3</object-id><object-id xmlns:xlink="http://www.w3.org/1999/xlink" content-type="arpha" xlink:type="simple">8F85A3E9-4398-5E71-8279-7A1E1182D334</object-id><label>Figure 3.</label><caption><p>Four species of <italic><tp:taxon-name><tp:taxon-name-part taxon-name-part-type="genus" reg="Louisea">Louisea</tp:taxon-name-part></tp:taxon-name></italic> endemic to southwestern Cameroon, whole animal, dorsal view. <bold>a</bold> Second largest adult male (<abbrev xmlns:xlink="http://www.w3.org/1999/xlink" xlink:title="carapace width measured at widest point" id="ABBRID0EUTAG" xlink:type="simple">CW</abbrev> 16.1 mm) of <italic><tp:taxon-name><tp:taxon-name-part taxon-name-part-type="genus" reg="Louisea">L.</tp:taxon-name-part> <tp:taxon-name-part taxon-name-part-type="species" reg="edeaensis">edeaensis</tp:taxon-name-part></tp:taxon-name></italic> from Lake Ossa wetland complex (<named-content xmlns:xlink="http://www.w3.org/1999/xlink" content-type="dwc:institutional_code" xlink:type="simple">ZMB</named-content> Crust. 30335) (missing left p4) <bold>b</bold> second largest adult male (<abbrev xmlns:xlink="http://www.w3.org/1999/xlink" xlink:title="carapace width measured at widest point" id="ABBRID0EKUAG" xlink:type="simple">CW</abbrev> 14.8 mm) of <italic><tp:taxon-name><tp:taxon-name-part taxon-name-part-type="genus" reg="Louisea">L.</tp:taxon-name-part> <tp:taxon-name-part taxon-name-part-type="species" reg="balssi">balssi</tp:taxon-name-part></tp:taxon-name></italic> from Man’s Crater Lake Manengouba (<named-content xmlns:xlink="http://www.w3.org/1999/xlink" content-type="dwc:institutional_code" xlink:type="simple">ZMB</named-content> Crust. 30319) (missing left p4 and right p2) <bold>c</bold> subadult male, paratype (<abbrev xmlns:xlink="http://www.w3.org/1999/xlink" xlink:title="carapace width measured at widest point" id="ABBRID0EAVAG" xlink:type="simple">CW</abbrev> 13.8 mm) of <italic><tp:taxon-name><tp:taxon-name-part taxon-name-part-type="genus" reg="Louisea">L.</tp:taxon-name-part> <tp:taxon-name-part taxon-name-part-type="species" reg="yabassi">yabassi</tp:taxon-name-part></tp:taxon-name></italic> sp. nov. from Yabassi (<named-content xmlns:xlink="http://www.w3.org/1999/xlink" content-type="dwc:institutional_code" xlink:type="simple">ZMB</named-content> Crust. 21575) (missing left p2–p4, and right cheliped and p2–p5) <bold>d</bold> second largest adult male (<abbrev xmlns:xlink="http://www.w3.org/1999/xlink" xlink:title="carapace width measured at widest point" id="ABBRID0EWVAG" xlink:type="simple">CW</abbrev> 18.38 mm) of <italic><tp:taxon-name><tp:taxon-name-part taxon-name-part-type="genus" reg="Louisea">L.</tp:taxon-name-part> <tp:taxon-name-part taxon-name-part-type="species" reg="nkongsamba">nkongsamba</tp:taxon-name-part></tp:taxon-name></italic> sp. nov. from Mt. Nlonako (<named-content xmlns:xlink="http://www.w3.org/1999/xlink" content-type="dwc:institutional_code" xlink:type="simple">ZMB</named-content> Crust. 31618). Scale bars: 12.42 mm (<bold>a</bold>), 10 mm (<bold>b</bold>), 8.42 mm (<bold>c</bold>), 11.63 mm (<bold>d</bold>).</p></caption><graphic xmlns:xlink="http://www.w3.org/1999/xlink" xlink:href="zookeys-881-135-g003.jpg" position="float" orientation="portrait" xlink:type="simple" id="oo_347891.jpg"><uri content-type="original_file" xlink:type="simple">https://binary.pensoft.net/fig/347891</uri></graphic></fig><fig id="F4" position="float" orientation="portrait"><object-id xmlns:xlink="http://www.w3.org/1999/xlink" content-type="doi" xlink:type="simple">10.3897/zookeys.881.36744.figure4</object-id><object-id xmlns:xlink="http://www.w3.org/1999/xlink" content-type="arpha" xlink:type="simple">1B27FFA5-FE9B-5DFA-8535-2E579158CEDB</object-id><label>Figure 4.</label><caption><p>Four species of <italic><tp:taxon-name><tp:taxon-name-part taxon-name-part-type="genus" reg="Louisea">Louisea</tp:taxon-name-part></tp:taxon-name></italic> endemic to southwestern Cameroon, carapace, dorsal view. <bold>a</bold> Largest adult male, holotype (<abbrev xmlns:xlink="http://www.w3.org/1999/xlink" xlink:title="carapace width measured at widest point" id="ABBRID0EIXAG" xlink:type="simple">CW</abbrev> 20.0 mm) of <italic><tp:taxon-name><tp:taxon-name-part taxon-name-part-type="genus" reg="Louisea">L.</tp:taxon-name-part> <tp:taxon-name-part taxon-name-part-type="species" reg="nkongsamba">nkongsamba</tp:taxon-name-part></tp:taxon-name></italic> sp. nov. from Mt. Nlonako (<named-content xmlns:xlink="http://www.w3.org/1999/xlink" content-type="dwc:institutional_code" xlink:type="simple">ZMB</named-content> Crust. 31618) <bold>b</bold> second largest adult male (<abbrev xmlns:xlink="http://www.w3.org/1999/xlink" xlink:title="carapace width measured at widest point" id="ABBRID0E5XAG" xlink:type="simple">CW</abbrev> 14.8 mm) of <italic><tp:taxon-name><tp:taxon-name-part taxon-name-part-type="genus" reg="Louisea">L.</tp:taxon-name-part> <tp:taxon-name-part taxon-name-part-type="species" reg="balssi">balssi</tp:taxon-name-part></tp:taxon-name></italic> from Man’s Crater Lake Manengouba (<named-content xmlns:xlink="http://www.w3.org/1999/xlink" content-type="dwc:institutional_code" xlink:type="simple">ZMB</named-content> Crust. 30319) <bold>c</bold> second largest adult male (<abbrev xmlns:xlink="http://www.w3.org/1999/xlink" xlink:title="carapace width measured at widest point" id="ABBRID0EUYAG" xlink:type="simple">CW</abbrev> 16.1 mm) of <italic><tp:taxon-name><tp:taxon-name-part taxon-name-part-type="genus" reg="Louisea">L.</tp:taxon-name-part> <tp:taxon-name-part taxon-name-part-type="species" reg="edeaensis">edeaensis</tp:taxon-name-part></tp:taxon-name></italic> from Lake Ossa wetland complex (<named-content xmlns:xlink="http://www.w3.org/1999/xlink" content-type="dwc:institutional_code" xlink:type="simple">ZMB</named-content> Crust. 30335) <bold>d</bold> adult male, holotype (<abbrev xmlns:xlink="http://www.w3.org/1999/xlink" xlink:title="carapace width measured at widest point" id="ABBRID0EKZAG" xlink:type="simple">CW</abbrev> 18.1 mm) of <italic><tp:taxon-name><tp:taxon-name-part taxon-name-part-type="genus" reg="Louisea">L.</tp:taxon-name-part> <tp:taxon-name-part taxon-name-part-type="species" reg="yabassi">yabassi</tp:taxon-name-part></tp:taxon-name></italic> sp. nov. from Yabassi (<named-content xmlns:xlink="http://www.w3.org/1999/xlink" content-type="dwc:institutional_code" xlink:type="simple">ZMB</named-content> Crust. 21575). Scale bars: 9.1 mm (<bold>a</bold>), 7.25 mm (<bold>b</bold>), 7.90 mm (<bold>c</bold>), 8.62 mm (<bold>d</bold>).</p></caption><graphic xmlns:xlink="http://www.w3.org/1999/xlink" xlink:href="zookeys-881-135-g004.jpg" position="float" orientation="portrait" xlink:type="simple" id="oo_347892.jpg"><uri content-type="original_file" xlink:type="simple">https://binary.pensoft.net/fig/347892</uri></graphic></fig></tp:treatment-sec><tp:treatment-sec sec-type="distribution" id="SECID0EL1AG"><title>Distribution.</title><p><italic><tp:taxon-name><tp:taxon-name-part taxon-name-part-type="genus" reg="Louisea">Louisea</tp:taxon-name-part></tp:taxon-name></italic> is endemic to southern Cameroon (<xref ref-type="bibr" rid="B8">Cumberlidge 1994</xref>, <xref ref-type="bibr" rid="B10">1999</xref>) (Fig. <xref ref-type="fig" rid="F1">1</xref>). <italic><tp:taxon-name><tp:taxon-name-part taxon-name-part-type="genus" reg="Louisea">Louisea</tp:taxon-name-part> <tp:taxon-name-part taxon-name-part-type="species" reg="edeaensis">edeaensis</tp:taxon-name-part></tp:taxon-name></italic> is known from Yaounde, Edea, and the Lake Ossa faunal reserve, while <italic><tp:taxon-name><tp:taxon-name-part taxon-name-part-type="genus" reg="Louisea">L.</tp:taxon-name-part> <tp:taxon-name-part taxon-name-part-type="species" reg="balssi">balssi</tp:taxon-name-part></tp:taxon-name></italic> is known from the Bakossi region at Barombi Mbo near Kumba and from Manengouba Ecological Reserve (<xref ref-type="bibr" rid="B8">Cumberlidge 1994</xref>, <xref ref-type="bibr" rid="B10">1999</xref>, <xref ref-type="bibr" rid="B26">Mvogo Ndongo et al. 2017a</xref>, <xref ref-type="bibr" rid="B29">2018</xref>). <italic><tp:taxon-name><tp:taxon-name-part taxon-name-part-type="genus" reg="Louisea">Louisea</tp:taxon-name-part> <tp:taxon-name-part taxon-name-part-type="species" reg="nkongsamba">nkongsamba</tp:taxon-name-part></tp:taxon-name></italic> sp. nov. is known from Mt. Nlonako Ecological Reserve at Nkongsamba, while <italic><tp:taxon-name><tp:taxon-name-part taxon-name-part-type="genus" reg="Louisea">Louisea</tp:taxon-name-part> <tp:taxon-name-part taxon-name-part-type="species" reg="yabassi">yabassi</tp:taxon-name-part></tp:taxon-name></italic> sp. nov. is from Yabassi.</p></tp:treatment-sec><tp:treatment-sec sec-type="remarks" id="SECID0EA4AG"><title>Remarks.</title><p><xref ref-type="bibr" rid="B8">Cumberlidge (1994</xref>, <xref ref-type="bibr" rid="B10">1999</xref>) provided the diagnostic characters of <italic><tp:taxon-name><tp:taxon-name-part taxon-name-part-type="genus" reg="Louisea">Louisea</tp:taxon-name-part></tp:taxon-name></italic> based mainly on the male holotype of <italic><tp:taxon-name><tp:taxon-name-part taxon-name-part-type="genus" reg="Louisea">L.</tp:taxon-name-part> <tp:taxon-name-part taxon-name-part-type="species" reg="edeaensis">edeaensis</tp:taxon-name-part></tp:taxon-name></italic>, because <italic><tp:taxon-name><tp:taxon-name-part taxon-name-part-type="genus" reg="Louisea">L.</tp:taxon-name-part> <tp:taxon-name-part taxon-name-part-type="species" reg="balssi">balssi</tp:taxon-name-part></tp:taxon-name></italic> was only known then from a juvenile male. The revision of the diagnostic characters for this genus is based on our examinations of adult males of all four species included here (<italic><tp:taxon-name><tp:taxon-name-part taxon-name-part-type="genus" reg="Louisea">L.</tp:taxon-name-part> <tp:taxon-name-part taxon-name-part-type="species" reg="edeaensis">edeaensis</tp:taxon-name-part></tp:taxon-name></italic>, <italic><tp:taxon-name><tp:taxon-name-part taxon-name-part-type="genus" reg="Louisea">L.</tp:taxon-name-part> <tp:taxon-name-part taxon-name-part-type="species" reg="balssi">balssi</tp:taxon-name-part></tp:taxon-name></italic>, <italic><tp:taxon-name><tp:taxon-name-part taxon-name-part-type="genus" reg="Louisea">L.</tp:taxon-name-part> <tp:taxon-name-part taxon-name-part-type="species" reg="nkongsamba">nkongsamba</tp:taxon-name-part></tp:taxon-name></italic> sp. nov., and <italic><tp:taxon-name><tp:taxon-name-part taxon-name-part-type="genus" reg="Louisea">L.</tp:taxon-name-part> <tp:taxon-name-part taxon-name-part-type="species" reg="yabassi">yabassi</tp:taxon-name-part></tp:taxon-name></italic> sp. nov.). The amended character descriptions are also used to compare <italic><tp:taxon-name><tp:taxon-name-part taxon-name-part-type="genus" reg="Louisea">Louisea</tp:taxon-name-part></tp:taxon-name></italic> with other potamonautid genera.</p><p>The bilobed terminal segment of the mandibular palp of <italic><tp:taxon-name><tp:taxon-name-part taxon-name-part-type="genus" reg="Louisea">Louisea</tp:taxon-name-part></tp:taxon-name></italic> is unusual, and it sets this genus apart from most genera in the <tp:taxon-name><tp:taxon-name-part taxon-name-part-type="subfamily">Potamonautinae</tp:taxon-name-part></tp:taxon-name> that typically possess a simple mandibular palp (i.e., with no additional anterior lobe) (<xref ref-type="bibr" rid="B10">Cumberlidge 1999</xref>; Cumberlidge et al. 1999; Cumberlidge and Reed 2003). This is true for <italic><tp:taxon-name><tp:taxon-name-part taxon-name-part-type="genus" reg="Erimetopus">Erimetopus</tp:taxon-name-part></tp:taxon-name></italic> Rathbun, 1894 and <italic><tp:taxon-name><tp:taxon-name-part taxon-name-part-type="genus" reg="Platythelphusa">Platythelphusa</tp:taxon-name-part></tp:taxon-name></italic> A. Milne-Edwards, 1887, and all but one species of <italic><tp:taxon-name><tp:taxon-name-part taxon-name-part-type="genus" reg="Potamonautes">Potamonautes</tp:taxon-name-part></tp:taxon-name></italic> MacLeay, 1838 [<italic><tp:taxon-name><tp:taxon-name-part taxon-name-part-type="genus" reg="Potamonemus">P.</tp:taxon-name-part> <tp:taxon-name-part taxon-name-part-type="species" reg="brincki">brincki</tp:taxon-name-part></tp:taxon-name></italic> (Bott, 1960) being the exception], most species of <italic><tp:taxon-name><tp:taxon-name-part taxon-name-part-type="genus" reg="Sudanonautes">Sudanonautes</tp:taxon-name-part></tp:taxon-name></italic> Bott, 1955 [except for <italic><tp:taxon-name><tp:taxon-name-part taxon-name-part-type="genus" reg="Sudanonautes">S.</tp:taxon-name-part> <tp:taxon-name-part taxon-name-part-type="species" reg="floweri">floweri</tp:taxon-name-part></tp:taxon-name></italic> (de Man, 1901) and <italic><tp:taxon-name><tp:taxon-name-part taxon-name-part-type="genus" reg="Sudanonautes">S.</tp:taxon-name-part> <tp:taxon-name-part taxon-name-part-type="species" reg="orthostylis">orthostylis</tp:taxon-name-part></tp:taxon-name></italic> Bott, 1955], and most species of <italic><tp:taxon-name><tp:taxon-name-part taxon-name-part-type="genus" reg="Liberonautes">Liberonautes</tp:taxon-name-part></tp:taxon-name></italic> Bott, 1955 (<xref ref-type="bibr" rid="B10">Cumberlidge 1999</xref>). It should be noted that in those potamonautine species without a simple mandibular palp, the anterior lobe is little more than a hard ledge at the junction between the segments, rather than a true lobe shape (<xref ref-type="bibr" rid="B10">Cumberlidge 1999</xref>). The terminal segment of the mandibular palp of <italic><tp:taxon-name><tp:taxon-name-part taxon-name-part-type="genus" reg="Louisea">Louisea</tp:taxon-name-part></tp:taxon-name></italic> is distinctly bilobed (with an anterior lobe 0.6 × the terminal segment length) and is superficially similar to the mandibular palps of <italic><tp:taxon-name><tp:taxon-name-part taxon-name-part-type="genus" reg="Afrithelphusa">Afrithelphusa</tp:taxon-name-part></tp:taxon-name></italic> Bott, 1969 and <italic><tp:taxon-name><tp:taxon-name-part taxon-name-part-type="genus" reg="Globonautes">Globonautes</tp:taxon-name-part></tp:taxon-name></italic> (the two West African genera assigned to the <tp:taxon-name><tp:taxon-name-part taxon-name-part-type="subfamily">Deckeniinae</tp:taxon-name-part></tp:taxon-name> Ortmann, 1897, but the mandibular palp of the each of the latter two genera has a larger anterior lobe that is subequal to the posterior lobe (Fig. <xref ref-type="fig" rid="F15">15a–d</xref>; <xref ref-type="bibr" rid="B10">Cumberlidge 1999</xref>: fig. 48A–C).</p><p>The lack of a flagellum on the exopod of the third maxilliped in <italic><tp:taxon-name><tp:taxon-name-part taxon-name-part-type="genus" reg="Louisea">Louisea</tp:taxon-name-part></tp:taxon-name></italic> is rarely seen in other species of the <tp:taxon-name><tp:taxon-name-part taxon-name-part-type="subfamily">Potamonautinae</tp:taxon-name-part></tp:taxon-name>, and most of the members of this subfamily typically possess a long flagellum on the third maxilliped exopod (<xref ref-type="bibr" rid="B10">Cumberlidge 1999</xref>). The exceptions to this are the species of <italic><tp:taxon-name><tp:taxon-name-part taxon-name-part-type="genus" reg="Buea">Buea</tp:taxon-name-part></tp:taxon-name></italic> and <italic><tp:taxon-name><tp:taxon-name-part taxon-name-part-type="genus" reg="Potamonemus">Potamonemus</tp:taxon-name-part></tp:taxon-name></italic>, and <italic><tp:taxon-name><tp:taxon-name-part taxon-name-part-type="genus" reg="Liberonautes">Liberonautes</tp:taxon-name-part> <tp:taxon-name-part taxon-name-part-type="species" reg="grandbassa">grandbassa</tp:taxon-name-part></tp:taxon-name></italic> Cumberlidge, 1999 and <italic><tp:taxon-name><tp:taxon-name-part taxon-name-part-type="genus" reg="Liberonautes">L.</tp:taxon-name-part> <tp:taxon-name-part taxon-name-part-type="species" reg="lugbe">lugbe</tp:taxon-name-part></tp:taxon-name></italic> Cumberlidge, 1999 (<xref ref-type="bibr" rid="B13">Cumberlidge and Clark 1992</xref>; <xref ref-type="bibr" rid="B7">Cumberlidge 1993</xref>, <xref ref-type="bibr" rid="B10">1999</xref>; <xref ref-type="bibr" rid="B17">Cumberlidge et al. 2019</xref>). The lack of a flagellum on the exopod of the third maxilliped of <italic><tp:taxon-name><tp:taxon-name-part taxon-name-part-type="genus" reg="Louisea">Louisea</tp:taxon-name-part></tp:taxon-name></italic> is also shared with species of the <tp:taxon-name><tp:taxon-name-part taxon-name-part-type="subfamily">Deckeniinae</tp:taxon-name-part></tp:taxon-name> (<italic><tp:taxon-name><tp:taxon-name-part taxon-name-part-type="genus" reg="Afrithelphusa">Afrithelphusa</tp:taxon-name-part></tp:taxon-name></italic>, <italic><tp:taxon-name><tp:taxon-name-part taxon-name-part-type="genus" reg="Globonautes">Globonautes</tp:taxon-name-part></tp:taxon-name></italic>, and <italic><tp:taxon-name><tp:taxon-name-part taxon-name-part-type="genus" reg="Madagapotamon">Madagapotamon</tp:taxon-name-part> <tp:taxon-name-part taxon-name-part-type="species" reg="humberti">humberti</tp:taxon-name-part></tp:taxon-name></italic> Bott, 1965) (<xref ref-type="bibr" rid="B10">Cumberlidge 1999</xref>; <xref ref-type="bibr" rid="B15">Cumberlidge et al. 2008</xref>). <italic><tp:taxon-name><tp:taxon-name-part taxon-name-part-type="genus" reg="Louisea">Louisea</tp:taxon-name-part></tp:taxon-name></italic> can also be distinguished from the West African <tp:taxon-name><tp:taxon-name-part taxon-name-part-type="subfamily">Deckeniinae</tp:taxon-name-part></tp:taxon-name> genera <italic><tp:taxon-name><tp:taxon-name-part taxon-name-part-type="genus" reg="Afrithelphusa">Afrithelphusa</tp:taxon-name-part></tp:taxon-name></italic> and <italic><tp:taxon-name><tp:taxon-name-part taxon-name-part-type="genus" reg="Globonautes">Globonautes</tp:taxon-name-part></tp:taxon-name></italic> by characters of the gonopods (<abbrev xmlns:xlink="http://www.w3.org/1999/xlink" xlink:title="male first gonopod" id="ABBRID0ELIBG" xlink:type="simple">G1</abbrev><abbrev xmlns:xlink="http://www.w3.org/1999/xlink" xlink:title="terminal article of G1 or G2" id="ABBRID0EPIBG" xlink:type="simple">TA</abbrev> shape and <abbrev xmlns:xlink="http://www.w3.org/1999/xlink" xlink:title="male second gonopod" id="ABBRID0ETIBG" xlink:type="simple">G2</abbrev><abbrev xmlns:xlink="http://www.w3.org/1999/xlink" xlink:title="terminal article of G1 or G2" id="ABBRID0EXIBG" xlink:type="simple">TA</abbrev> length), the presence or absence of an intermediate tooth between the exorbital and epibranchial teeth (<xref ref-type="bibr" rid="B10">Cumberlidge 1999</xref>), and by molecular evidence (<xref ref-type="bibr" rid="B19">Daniels et al. 2015</xref>; <xref ref-type="bibr" rid="B28">Mvogo Ndongo et al. 2017c</xref>).</p></tp:treatment-sec><tp:treatment-sec><!--Section generated to contain objects referenced in tp:taxon-treatment.--><fig id="F7" position="float" orientation="portrait"><object-id xmlns:xlink="http://www.w3.org/1999/xlink" content-type="doi" xlink:type="simple">10.3897/zookeys.881.36744.figure7</object-id><object-id xmlns:xlink="http://www.w3.org/1999/xlink" content-type="arpha" xlink:type="simple">C53F8338-C5BF-5C1A-A547-E0B0A75FB52E</object-id><label>Figure 7.</label><caption><p>Four species of <italic><tp:taxon-name><tp:taxon-name-part taxon-name-part-type="genus" reg="Louisea">Louisea</tp:taxon-name-part></tp:taxon-name></italic> endemic to Southwestern Cameroon, carapace, frontal view. <bold>a</bold> Second largest adult male (<abbrev xmlns:xlink="http://www.w3.org/1999/xlink" xlink:title="carapace width measured at widest point" id="ABBRID0EQCBI" xlink:type="simple">CW</abbrev> 16.1 mm) of <italic><tp:taxon-name><tp:taxon-name-part taxon-name-part-type="genus" reg="Louisea">L.</tp:taxon-name-part> <tp:taxon-name-part taxon-name-part-type="species" reg="edeaensis">edeaensis</tp:taxon-name-part></tp:taxon-name></italic> from Lake Ossa wetland complex (<named-content xmlns:xlink="http://www.w3.org/1999/xlink" content-type="dwc:institutional_code" xlink:type="simple">ZMB</named-content> Crust. 30335) <bold>b</bold> second largest adult male (<abbrev xmlns:xlink="http://www.w3.org/1999/xlink" xlink:title="carapace width measured at widest point" id="ABBRID0EGDBI" xlink:type="simple">CW</abbrev> 14.8 mm) of <italic><tp:taxon-name><tp:taxon-name-part taxon-name-part-type="genus" reg="Louisea">L.</tp:taxon-name-part> <tp:taxon-name-part taxon-name-part-type="species" reg="balssi">balssi</tp:taxon-name-part></tp:taxon-name></italic> from Man’s Crater Lake Manengouba (<named-content xmlns:xlink="http://www.w3.org/1999/xlink" content-type="dwc:institutional_code" xlink:type="simple">ZMB</named-content> Crust. 30319) <bold>c</bold> adult male, holotype (<abbrev xmlns:xlink="http://www.w3.org/1999/xlink" xlink:title="carapace width measured at widest point" id="ABBRID0E3DBI" xlink:type="simple">CW</abbrev> 18.1 mm) of <italic><tp:taxon-name><tp:taxon-name-part taxon-name-part-type="genus" reg="Louisea">L.</tp:taxon-name-part> <tp:taxon-name-part taxon-name-part-type="species" reg="yabassi">yabassi</tp:taxon-name-part></tp:taxon-name></italic> sp. nov. from Yabassi (<named-content xmlns:xlink="http://www.w3.org/1999/xlink" content-type="dwc:institutional_code" xlink:type="simple">ZMB</named-content> Crust. 21575) <bold>d</bold> largest adult male, holotype (<abbrev xmlns:xlink="http://www.w3.org/1999/xlink" xlink:title="carapace width measured at widest point" id="ABBRID0ESEBI" xlink:type="simple">CW</abbrev> 20.0 mm) of <italic><tp:taxon-name><tp:taxon-name-part taxon-name-part-type="genus" reg="Louisea">L.</tp:taxon-name-part> <tp:taxon-name-part taxon-name-part-type="species" reg="nkongsamba">nkongsamba</tp:taxon-name-part></tp:taxon-name></italic> sp. nov. from Mt. Nlonako (<named-content xmlns:xlink="http://www.w3.org/1999/xlink" content-type="dwc:institutional_code" xlink:type="simple">ZMB</named-content> Crust. 31618). Scale bars: 7.20 mm (<bold>a</bold>), 6.60 mm (<bold>b</bold>), 8.06 mm (<bold>c</bold>), 8.70 mm (<bold>d</bold>).</p></caption><graphic xmlns:xlink="http://www.w3.org/1999/xlink" xlink:href="zookeys-881-135-g007.jpg" position="float" orientation="portrait" xlink:type="simple" id="oo_347895.jpg"><uri content-type="original_file" xlink:type="simple">https://binary.pensoft.net/fig/347895</uri></graphic></fig><fig id="F9" position="float" orientation="portrait"><object-id xmlns:xlink="http://www.w3.org/1999/xlink" content-type="doi" xlink:type="simple">10.3897/zookeys.881.36744.figure9</object-id><object-id xmlns:xlink="http://www.w3.org/1999/xlink" content-type="arpha" xlink:type="simple">311CCDDF-9558-5F7F-85F7-F426D71859B7</object-id><label>Figure 9.</label><caption><p>Four species of <italic><tp:taxon-name><tp:taxon-name-part taxon-name-part-type="genus" reg="Louisea">Louisea</tp:taxon-name-part></tp:taxon-name></italic> endemic to southwestern Cameroon, right cheliped merus. <bold>a</bold> Second largest adult male (<abbrev xmlns:xlink="http://www.w3.org/1999/xlink" xlink:title="carapace width measured at widest point" id="ABBRID0ENLBI" xlink:type="simple">CW</abbrev> 16.1 mm) of <italic><tp:taxon-name><tp:taxon-name-part taxon-name-part-type="genus" reg="Louisea">L.</tp:taxon-name-part> <tp:taxon-name-part taxon-name-part-type="species" reg="edeaensis">edeaensis</tp:taxon-name-part></tp:taxon-name></italic> from Lake Ossa wetland complex (<named-content xmlns:xlink="http://www.w3.org/1999/xlink" content-type="dwc:institutional_code" xlink:type="simple">ZMB</named-content> Crust. 30335) <bold>b</bold> largest adult male (<abbrev xmlns:xlink="http://www.w3.org/1999/xlink" xlink:title="carapace width measured at widest point" id="ABBRID0EDMBI" xlink:type="simple">CW</abbrev> 16.2 mm) of <italic><tp:taxon-name><tp:taxon-name-part taxon-name-part-type="genus" reg="Louisea">L.</tp:taxon-name-part> <tp:taxon-name-part taxon-name-part-type="species" reg="balssi">balssi</tp:taxon-name-part></tp:taxon-name></italic> from Man’s Crater Lake Manengouba (<named-content xmlns:xlink="http://www.w3.org/1999/xlink" content-type="dwc:institutional_code" xlink:type="simple">ZMB</named-content> Crust. 30319) (missing left p5) (‘<xref ref-type="bibr" rid="B29">Mvogo Ndongo et al. 2018</xref>: fig. 3d’, <ext-link xmlns:xlink="http://www.w3.org/1999/xlink" xlink:type="simple" ext-link-type="uri" xlink:href="http://www.mapress.com/j/zt">www.mapress.com/j/zt</ext-link>) <bold>c</bold> adult male, holotype (<abbrev xmlns:xlink="http://www.w3.org/1999/xlink" xlink:title="carapace width measured at widest point" id="ABBRID0ECNBI" xlink:type="simple">CW</abbrev> 18.1 mm) of <italic><tp:taxon-name><tp:taxon-name-part taxon-name-part-type="genus" reg="Louisea">L.</tp:taxon-name-part> <tp:taxon-name-part taxon-name-part-type="species" reg="yabassi">yabassi</tp:taxon-name-part></tp:taxon-name></italic> sp. nov. from Yabassi (<named-content xmlns:xlink="http://www.w3.org/1999/xlink" content-type="dwc:institutional_code" xlink:type="simple">ZMB</named-content> Crust. 21575) <bold>d</bold> largest adult male, holotype (<abbrev xmlns:xlink="http://www.w3.org/1999/xlink" xlink:title="carapace width measured at widest point" id="ABBRID0EYNBI" xlink:type="simple">CW</abbrev> 20.0 mm) of <italic><tp:taxon-name><tp:taxon-name-part taxon-name-part-type="genus" reg="Louisea">L.</tp:taxon-name-part> <tp:taxon-name-part taxon-name-part-type="species" reg="nkongsamba">nkongsamba</tp:taxon-name-part></tp:taxon-name></italic> sp. nov. from Mt. Nlonako (<named-content xmlns:xlink="http://www.w3.org/1999/xlink" content-type="dwc:institutional_code" xlink:type="simple">ZMB</named-content> Crust. 31618). Scale bars: 5 mm (<bold>a, c</bold>), 2 mm (<bold>b</bold>), 10 mm (<bold>d</bold>).</p></caption><graphic xmlns:xlink="http://www.w3.org/1999/xlink" xlink:href="zookeys-881-135-g009.jpg" position="float" orientation="portrait" xlink:type="simple" id="oo_347897.jpg"><uri content-type="original_file" xlink:type="simple">https://binary.pensoft.net/fig/347897</uri></graphic></fig><fig id="F14" position="float" orientation="portrait"><object-id xmlns:xlink="http://www.w3.org/1999/xlink" content-type="doi" xlink:type="simple">10.3897/zookeys.881.36744.figure14</object-id><object-id xmlns:xlink="http://www.w3.org/1999/xlink" content-type="arpha" xlink:type="simple">C7F3FD16-73DD-5008-A203-16D21BE7A99B</object-id><label>Figure 14.</label><caption><p>Four species of <italic><tp:taxon-name><tp:taxon-name-part taxon-name-part-type="genus" reg="Louisea">Louisea</tp:taxon-name-part></tp:taxon-name></italic> endemic to southwestern Cameroon, left third maxilliped. <bold>a</bold> Second largest adult male (<abbrev xmlns:xlink="http://www.w3.org/1999/xlink" xlink:title="carapace width measured at widest point" id="ABBRID0EMDDI" xlink:type="simple">CW</abbrev> 16.1 mm) of <italic><tp:taxon-name><tp:taxon-name-part taxon-name-part-type="genus" reg="Louisea">L.</tp:taxon-name-part> <tp:taxon-name-part taxon-name-part-type="species" reg="edeaensis">edeaensis</tp:taxon-name-part></tp:taxon-name></italic> from Lake Ossa wetland complex (<named-content xmlns:xlink="http://www.w3.org/1999/xlink" content-type="dwc:institutional_code" xlink:type="simple">ZMB</named-content> Crust. 30335) <bold>b</bold> largest adult male (<abbrev xmlns:xlink="http://www.w3.org/1999/xlink" xlink:title="carapace width measured at widest point" id="ABBRID0ECEDI" xlink:type="simple">CW</abbrev> 16.2 mm) of <italic><tp:taxon-name><tp:taxon-name-part taxon-name-part-type="genus" reg="Louisea">L.</tp:taxon-name-part> <tp:taxon-name-part taxon-name-part-type="species" reg="balssi">balssi</tp:taxon-name-part></tp:taxon-name></italic> from Man’s Crater Lake Manengouba (<named-content xmlns:xlink="http://www.w3.org/1999/xlink" content-type="dwc:institutional_code" xlink:type="simple">ZMB</named-content> Crust. 30319) (‘<xref ref-type="bibr" rid="B29">Mvogo Ndongo et al. 2018</xref>: fig. 4a’, <ext-link xmlns:xlink="http://www.w3.org/1999/xlink" xlink:type="simple" ext-link-type="uri" xlink:href="http://www.mapress.com/j/zt">www.mapress.com/j/zt</ext-link>) <bold>c</bold> adult male, holotype (<abbrev xmlns:xlink="http://www.w3.org/1999/xlink" xlink:title="carapace width measured at widest point" id="ABBRID0EBFDI" xlink:type="simple">CW</abbrev> 18.1 mm) of <italic><tp:taxon-name><tp:taxon-name-part taxon-name-part-type="genus" reg="Louisea">L.</tp:taxon-name-part> <tp:taxon-name-part taxon-name-part-type="species" reg="yabassi">yabassi</tp:taxon-name-part></tp:taxon-name></italic> sp. nov. from Yabassi (<named-content xmlns:xlink="http://www.w3.org/1999/xlink" content-type="dwc:institutional_code" xlink:type="simple">ZMB</named-content> Crust. 21575) <bold>d</bold> largest adult male, holotype (<abbrev xmlns:xlink="http://www.w3.org/1999/xlink" xlink:title="carapace width measured at widest point" id="ABBRID0EXFDI" xlink:type="simple">CW</abbrev> 20.0 mm) of <italic><tp:taxon-name><tp:taxon-name-part taxon-name-part-type="genus" reg="Louisea">L.</tp:taxon-name-part> <tp:taxon-name-part taxon-name-part-type="species" reg="nkongsamba">nkongsamba</tp:taxon-name-part></tp:taxon-name></italic> sp. nov. from Mt. Nlonako (<named-content xmlns:xlink="http://www.w3.org/1999/xlink" content-type="dwc:institutional_code" xlink:type="simple">ZMB</named-content> Crust. 31618). Scale bars: 2 mm (<bold>a–d</bold>).</p></caption><graphic xmlns:xlink="http://www.w3.org/1999/xlink" xlink:href="zookeys-881-135-g014.jpg" position="float" orientation="portrait" xlink:type="simple" id="oo_347902.jpg"><uri content-type="original_file" xlink:type="simple">https://binary.pensoft.net/fig/347902</uri></graphic></fig><fig id="F15" position="float" orientation="portrait"><object-id xmlns:xlink="http://www.w3.org/1999/xlink" content-type="doi" xlink:type="simple">10.3897/zookeys.881.36744.figure15</object-id><object-id xmlns:xlink="http://www.w3.org/1999/xlink" content-type="arpha" xlink:type="simple">2975385C-EBBC-5AEB-836E-16415EB1F4EA</object-id><label>Figure 15.</label><caption><p>Four species of <italic><tp:taxon-name><tp:taxon-name-part taxon-name-part-type="genus" reg="Louisea">Louisea</tp:taxon-name-part></tp:taxon-name></italic> endemic to southwestern Cameroon, ventral view of right mandible. <bold>a</bold> Second largest adult male (<abbrev xmlns:xlink="http://www.w3.org/1999/xlink" xlink:title="carapace width measured at widest point" id="ABBRID0EE3DI" xlink:type="simple">CW</abbrev> 16.1 mm) of <italic><tp:taxon-name><tp:taxon-name-part taxon-name-part-type="genus" reg="Louisea">L.</tp:taxon-name-part> <tp:taxon-name-part taxon-name-part-type="species" reg="edeaensis">edeaensis</tp:taxon-name-part></tp:taxon-name></italic> from Lake Ossa wetland complex (<named-content xmlns:xlink="http://www.w3.org/1999/xlink" content-type="dwc:institutional_code" xlink:type="simple">ZMB</named-content> Crust. 30335) <bold>b</bold> largest adult male (<abbrev xmlns:xlink="http://www.w3.org/1999/xlink" xlink:title="carapace width measured at widest point" id="ABBRID0E13DI" xlink:type="simple">CW</abbrev> 16.2 mm) of <italic><tp:taxon-name><tp:taxon-name-part taxon-name-part-type="genus" reg="Louisea">L.</tp:taxon-name-part> <tp:taxon-name-part taxon-name-part-type="species" reg="balssi">balssi</tp:taxon-name-part></tp:taxon-name></italic> from Man’s Crater Lake Manengouba (<named-content xmlns:xlink="http://www.w3.org/1999/xlink" content-type="dwc:institutional_code" xlink:type="simple">ZMB</named-content> Crust. 30319) <bold>c</bold> adult male, holotype (<abbrev xmlns:xlink="http://www.w3.org/1999/xlink" xlink:title="carapace width measured at widest point" id="ABBRID0EQ4DI" xlink:type="simple">CW</abbrev> 18.1 mm) of <italic><tp:taxon-name><tp:taxon-name-part taxon-name-part-type="genus" reg="Louisea">L.</tp:taxon-name-part> <tp:taxon-name-part taxon-name-part-type="species" reg="yabassi">yabassi</tp:taxon-name-part></tp:taxon-name></italic> sp. nov. from Yabassi (<named-content xmlns:xlink="http://www.w3.org/1999/xlink" content-type="dwc:institutional_code" xlink:type="simple">ZMB</named-content> Crust. 21575) <bold>d</bold> largest adult male, holotype (<abbrev xmlns:xlink="http://www.w3.org/1999/xlink" xlink:title="carapace width measured at widest point" id="ABBRID0EG5DI" xlink:type="simple">CW</abbrev> 20.0 mm) of <italic><tp:taxon-name><tp:taxon-name-part taxon-name-part-type="genus" reg="Louisea">L.</tp:taxon-name-part> <tp:taxon-name-part taxon-name-part-type="species" reg="nkongsamba">nkongsamba</tp:taxon-name-part></tp:taxon-name></italic> sp. nov. from Mt. Nlonako (<named-content xmlns:xlink="http://www.w3.org/1999/xlink" content-type="dwc:institutional_code" xlink:type="simple">ZMB</named-content> Crust. 31618). Scale bars: 1 mm (<bold>a, c</bold>), 2 mm (<bold>b, d</bold>).</p></caption><graphic xmlns:xlink="http://www.w3.org/1999/xlink" xlink:href="zookeys-881-135-g015.jpg" position="float" orientation="portrait" xlink:type="simple" id="oo_347903.jpg"><uri content-type="original_file" xlink:type="simple">https://binary.pensoft.net/fig/347903</uri></graphic></fig><fig id="F11" position="float" orientation="portrait"><object-id xmlns:xlink="http://www.w3.org/1999/xlink" content-type="doi" xlink:type="simple">10.3897/zookeys.881.36744.figure11</object-id><object-id xmlns:xlink="http://www.w3.org/1999/xlink" content-type="arpha" xlink:type="simple">FA0D4B2B-2853-5854-93FB-3FC47DFA1775</object-id><label>Figure 11.</label><caption><p>Four species of <italic><tp:taxon-name><tp:taxon-name-part taxon-name-part-type="genus" reg="Louisea">Louisea</tp:taxon-name-part></tp:taxon-name></italic> endemic to southwestern Cameroon, right <abbrev xmlns:xlink="http://www.w3.org/1999/xlink" xlink:title="male first gonopod" id="ABBRID0EDXBI" xlink:type="simple">G1</abbrev> dorsal view (<bold>a–c</bold>), left <abbrev xmlns:xlink="http://www.w3.org/1999/xlink" xlink:title="male first gonopod" id="ABBRID0EJXBI" xlink:type="simple">G1</abbrev> dorsal view (<bold>d</bold>). <bold>a</bold> Second largest adult male (<abbrev xmlns:xlink="http://www.w3.org/1999/xlink" xlink:title="carapace width measured at widest point" id="ABBRID0ERXBI" xlink:type="simple">CW</abbrev> 16.1 mm) of <italic><tp:taxon-name><tp:taxon-name-part taxon-name-part-type="genus" reg="Louisea">L.</tp:taxon-name-part> <tp:taxon-name-part taxon-name-part-type="species" reg="edeaensis">edeaensis</tp:taxon-name-part></tp:taxon-name></italic> from Lake Ossa wetland complex (<named-content xmlns:xlink="http://www.w3.org/1999/xlink" content-type="dwc:institutional_code" xlink:type="simple">ZMB</named-content> Crust. 30335) <bold>b</bold> largest adult male (<abbrev xmlns:xlink="http://www.w3.org/1999/xlink" xlink:title="carapace width measured at widest point" id="ABBRID0EHYBI" xlink:type="simple">CW</abbrev> 16.2 mm) of <italic><tp:taxon-name><tp:taxon-name-part taxon-name-part-type="genus" reg="Louisea">L.</tp:taxon-name-part> <tp:taxon-name-part taxon-name-part-type="species" reg="balssi">balssi</tp:taxon-name-part></tp:taxon-name></italic> from Man’s Crater Lake Manengouba (<named-content xmlns:xlink="http://www.w3.org/1999/xlink" content-type="dwc:institutional_code" xlink:type="simple">ZMB</named-content> Crust. 30319) (‘<xref ref-type="bibr" rid="B29">Mvogo Ndongo et al. 2018</xref>: fig. 5a’, <ext-link xmlns:xlink="http://www.w3.org/1999/xlink" xlink:type="simple" ext-link-type="uri" xlink:href="http://www.mapress.com/j/zt">www.mapress.com/j/zt</ext-link>) <bold>c</bold> adult male, holotype (<abbrev xmlns:xlink="http://www.w3.org/1999/xlink" xlink:title="carapace width measured at widest point" id="ABBRID0EGZBI" xlink:type="simple">CW</abbrev> 18.1 mm) of <italic><tp:taxon-name><tp:taxon-name-part taxon-name-part-type="genus" reg="Louisea">L.</tp:taxon-name-part> <tp:taxon-name-part taxon-name-part-type="species" reg="yabassi">yabassi</tp:taxon-name-part></tp:taxon-name></italic> sp. nov. from Yabassi (<named-content xmlns:xlink="http://www.w3.org/1999/xlink" content-type="dwc:institutional_code" xlink:type="simple">ZMB</named-content> Crust. 21575) <bold>d</bold> largest adult male, holotype (<abbrev xmlns:xlink="http://www.w3.org/1999/xlink" xlink:title="carapace width measured at widest point" id="ABBRID0E3ZBI" xlink:type="simple">CW</abbrev> 20.0 mm) of <italic><tp:taxon-name><tp:taxon-name-part taxon-name-part-type="genus" reg="Louisea">L.</tp:taxon-name-part> <tp:taxon-name-part taxon-name-part-type="species" reg="nkongsamba">nkongsamba</tp:taxon-name-part></tp:taxon-name></italic> sp. nov. from Mt. Nlonako (<named-content xmlns:xlink="http://www.w3.org/1999/xlink" content-type="dwc:institutional_code" xlink:type="simple">ZMB</named-content> Crust. 31618). Scale bars: 2 mm (<bold>a, c, d</bold>), 1 mm (<bold>b</bold>).</p></caption><graphic xmlns:xlink="http://www.w3.org/1999/xlink" xlink:href="zookeys-881-135-g011.jpg" position="float" orientation="portrait" xlink:type="simple" id="oo_347899.jpg"><uri content-type="original_file" xlink:type="simple">https://binary.pensoft.net/fig/347899</uri></graphic></fig><fig id="F12" position="float" orientation="portrait"><object-id xmlns:xlink="http://www.w3.org/1999/xlink" content-type="doi" xlink:type="simple">10.3897/zookeys.881.36744.figure12</object-id><object-id xmlns:xlink="http://www.w3.org/1999/xlink" content-type="arpha" xlink:type="simple">F5A98826-4B13-5A8F-939C-D5A00BB664D7</object-id><label>Figure 12.</label><caption><p>Four species of <italic><tp:taxon-name><tp:taxon-name-part taxon-name-part-type="genus" reg="Louisea">Louisea</tp:taxon-name-part></tp:taxon-name></italic> endemic to southwestern Cameroon, right <abbrev xmlns:xlink="http://www.w3.org/1999/xlink" xlink:title="male first gonopod" id="ABBRID0EI2BI" xlink:type="simple">G1</abbrev> ventral view (<bold>a–c</bold>), left <abbrev xmlns:xlink="http://www.w3.org/1999/xlink" xlink:title="male first gonopod" id="ABBRID0EO2BI" xlink:type="simple">G1</abbrev> ventral view (<bold>d</bold>). <bold>a</bold> Second largest adult male (<abbrev xmlns:xlink="http://www.w3.org/1999/xlink" xlink:title="carapace width measured at widest point" id="ABBRID0EW2BI" xlink:type="simple">CW</abbrev> 16.1 mm) of <italic><tp:taxon-name><tp:taxon-name-part taxon-name-part-type="genus" reg="Louisea">L.</tp:taxon-name-part> <tp:taxon-name-part taxon-name-part-type="species" reg="edeaensis">edeaensis</tp:taxon-name-part></tp:taxon-name></italic> from Lake Ossa wetland complex (<named-content xmlns:xlink="http://www.w3.org/1999/xlink" content-type="dwc:institutional_code" xlink:type="simple">ZMB</named-content> Crust. 30335) <bold>b</bold> largest adult male (<abbrev xmlns:xlink="http://www.w3.org/1999/xlink" xlink:title="carapace width measured at widest point" id="ABBRID0EM3BI" xlink:type="simple">CW</abbrev> 16.2 mm) of <italic><tp:taxon-name><tp:taxon-name-part taxon-name-part-type="genus" reg="Louisea">L.</tp:taxon-name-part> <tp:taxon-name-part taxon-name-part-type="species" reg="balssi">balssi</tp:taxon-name-part></tp:taxon-name></italic> from Man’s Crater Lake Manengouba (<named-content xmlns:xlink="http://www.w3.org/1999/xlink" content-type="dwc:institutional_code" xlink:type="simple">ZMB</named-content> Crust. 30319) (‘<xref ref-type="bibr" rid="B29">Mvogo Ndongo et al. 2018</xref>: fig. 5b’) <bold>c</bold> adult male, holotype (<abbrev xmlns:xlink="http://www.w3.org/1999/xlink" xlink:title="carapace width measured at widest point" id="ABBRID0EG4BI" xlink:type="simple">CW</abbrev> 18.1 mm) of <italic><tp:taxon-name><tp:taxon-name-part taxon-name-part-type="genus" reg="Louisea">L.</tp:taxon-name-part> <tp:taxon-name-part taxon-name-part-type="species" reg="yabassi">yabassi</tp:taxon-name-part></tp:taxon-name></italic> from Yabassi (<named-content xmlns:xlink="http://www.w3.org/1999/xlink" content-type="dwc:institutional_code" xlink:type="simple">ZMB</named-content> Crust. 21575) <bold>d</bold> largest adult male, holotype (<abbrev xmlns:xlink="http://www.w3.org/1999/xlink" xlink:title="carapace width measured at widest point" id="ABBRID0E34BI" xlink:type="simple">CW</abbrev> 20.0 mm) of <italic><tp:taxon-name><tp:taxon-name-part taxon-name-part-type="genus" reg="Louisea">L.</tp:taxon-name-part> <tp:taxon-name-part taxon-name-part-type="species" reg="nkongsamba">nkongsamba</tp:taxon-name-part></tp:taxon-name></italic> sp. nov. from Mt. Nlonako (<named-content xmlns:xlink="http://www.w3.org/1999/xlink" content-type="dwc:institutional_code" xlink:type="simple">ZMB</named-content> Crust. 31618). Scale bars: 2 mm (<bold>a, c, d</bold>), 1 mm (<bold>b</bold>).</p></caption><graphic xmlns:xlink="http://www.w3.org/1999/xlink" xlink:href="zookeys-881-135-g012.jpg" position="float" orientation="portrait" xlink:type="simple" id="oo_347900.jpg"><uri content-type="original_file" xlink:type="simple">https://binary.pensoft.net/fig/347900</uri></graphic></fig><fig id="F13" position="float" orientation="portrait"><object-id xmlns:xlink="http://www.w3.org/1999/xlink" content-type="doi" xlink:type="simple">10.3897/zookeys.881.36744.figure13</object-id><object-id xmlns:xlink="http://www.w3.org/1999/xlink" content-type="arpha" xlink:type="simple">9230F673-A5CB-545E-8C6B-0DA81A465DC5</object-id><label>Figure 13.</label><caption><p>Four species of <italic><tp:taxon-name><tp:taxon-name-part taxon-name-part-type="genus" reg="Louisea">Louisea</tp:taxon-name-part></tp:taxon-name></italic> endemic to southwestern Cameroon, <abbrev xmlns:xlink="http://www.w3.org/1999/xlink" xlink:title="male second gonopod" id="ABBRID0EI6BI" xlink:type="simple">G2</abbrev><bold>a</bold> second largest adult male (<abbrev xmlns:xlink="http://www.w3.org/1999/xlink" xlink:title="carapace width measured at widest point" id="ABBRID0EO6BI" xlink:type="simple">CW</abbrev> 16.1 mm) of <italic><tp:taxon-name><tp:taxon-name-part taxon-name-part-type="genus" reg="Louisea">L.</tp:taxon-name-part> <tp:taxon-name-part taxon-name-part-type="species" reg="edeaensis">edeaensis</tp:taxon-name-part></tp:taxon-name></italic> from Lake Ossa wetland complex (<named-content xmlns:xlink="http://www.w3.org/1999/xlink" content-type="dwc:institutional_code" xlink:type="simple">ZMB</named-content> Crust. 30335) <bold>b</bold> largest adult male (<abbrev xmlns:xlink="http://www.w3.org/1999/xlink" xlink:title="carapace width measured at widest point" id="ABBRID0EEACI" xlink:type="simple">CW</abbrev> 16.2 mm) of <italic><tp:taxon-name><tp:taxon-name-part taxon-name-part-type="genus" reg="Louisea">L.</tp:taxon-name-part> <tp:taxon-name-part taxon-name-part-type="species" reg="balssi">balssi</tp:taxon-name-part></tp:taxon-name></italic> from Man’s Crater Lake Manengouba (<named-content xmlns:xlink="http://www.w3.org/1999/xlink" content-type="dwc:institutional_code" xlink:type="simple">ZMB</named-content> Crust. 30319) <bold>c</bold> adult male, holotype (<abbrev xmlns:xlink="http://www.w3.org/1999/xlink" xlink:title="carapace width measured at widest point" id="ABBRID0E1ACI" xlink:type="simple">CW</abbrev> 18.1 mm) of <italic><tp:taxon-name><tp:taxon-name-part taxon-name-part-type="genus" reg="Louisea">L.</tp:taxon-name-part> <tp:taxon-name-part taxon-name-part-type="species" reg="yabassi">yabassi</tp:taxon-name-part></tp:taxon-name></italic> sp. nov. from Yabassi (<named-content xmlns:xlink="http://www.w3.org/1999/xlink" content-type="dwc:institutional_code" xlink:type="simple">ZMB</named-content> Crust. 21575) <bold>d</bold> largest adult male, holotype (<abbrev xmlns:xlink="http://www.w3.org/1999/xlink" xlink:title="carapace width measured at widest point" id="ABBRID0EQBCI" xlink:type="simple">CW</abbrev> 20.0 mm) of <italic><tp:taxon-name><tp:taxon-name-part taxon-name-part-type="genus" reg="Louisea">L.</tp:taxon-name-part> <tp:taxon-name-part taxon-name-part-type="species" reg="nkongsamba">nkongsamba</tp:taxon-name-part></tp:taxon-name></italic> sp. nov. from Mt. Nlonako (<named-content xmlns:xlink="http://www.w3.org/1999/xlink" content-type="dwc:institutional_code" xlink:type="simple">ZMB</named-content> Crust. 31618). Scale bars: 2 mm (<bold>a–d</bold>).</p></caption><graphic xmlns:xlink="http://www.w3.org/1999/xlink" xlink:href="zookeys-881-135-g013.jpg" position="float" orientation="portrait" xlink:type="simple" id="oo_347901.jpg"><uri content-type="original_file" xlink:type="simple">https://binary.pensoft.net/fig/347901</uri></graphic></fig><fig id="F1" position="float" orientation="portrait"><object-id xmlns:xlink="http://www.w3.org/1999/xlink" content-type="doi" xlink:type="simple">10.3897/zookeys.881.36744.figure1</object-id><object-id xmlns:xlink="http://www.w3.org/1999/xlink" content-type="arpha" xlink:type="simple">0428AD18-CDD1-5534-91A5-6065D893D792</object-id><label>Figure 1.</label><caption><p>Collection localities of the four species of <italic><tp:taxon-name><tp:taxon-name-part taxon-name-part-type="genus" reg="Louisea">Louisea</tp:taxon-name-part></tp:taxon-name></italic> in Cameroon.</p></caption><graphic xmlns:xlink="http://www.w3.org/1999/xlink" xlink:href="zookeys-881-135-g001.jpg" position="float" orientation="portrait" xlink:type="simple" id="oo_347889.jpg"><uri content-type="original_file" xlink:type="simple">https://binary.pensoft.net/fig/347889</uri></graphic></fig></tp:treatment-sec><ref-list><ref id="B1"><mixed-citation xmlns:xlink="http://www.w3.org/1999/xlink" xlink:type="simple"><person-group><name name-style="western"><surname>Bott</surname><given-names>R</given-names></name></person-group> (<year>1959</year>) <article-title>Potamoniden aus West-Afrika (Crust., Dec.).</article-title><source>Bulletin de l’Institute Français d’Afrique Noire, série A</source><volume>21</volume>(<issue>3</issue>): <fpage>994</fpage>–<lpage>1008</lpage>.</mixed-citation></ref><ref id="B8"><mixed-citation xmlns:xlink="http://www.w3.org/1999/xlink" xlink:type="simple"><person-group><name name-style="western"><surname>Cumberlidge</surname><given-names>N</given-names></name></person-group> (<year>1994</year>) <article-title><italic><tp:taxon-name><tp:taxon-name-part taxon-name-part-type="genus">Louisea</tp:taxon-name-part></tp:taxon-name></italic>, a new genus of freshwater crab (<tp:taxon-name><tp:taxon-name-part taxon-name-part-type="infraorder">Brachyura</tp:taxon-name-part></tp:taxon-name>: <tp:taxon-name><tp:taxon-name-part taxon-name-part-type="superfamily">Potamoidea</tp:taxon-name-part></tp:taxon-name>: <tp:taxon-name><tp:taxon-name-part taxon-name-part-type="family">Potamonautidae</tp:taxon-name-part></tp:taxon-name>) for <italic><tp:taxon-name><tp:taxon-name-part taxon-name-part-type="genus">Globonautes</tp:taxon-name-part> <tp:taxon-name-part taxon-name-part-type="species">macropus</tp:taxon-name-part> <tp:taxon-name-part taxon-name-part-type="subspecies">edeaensis</tp:taxon-name-part></tp:taxon-name></italic> Bott, 1969 from Cameroon.</article-title><source>Proceedings of the Biological Society of Washington</source><volume>107</volume>(<issue>1</issue>): <fpage>122</fpage>–<lpage>131</lpage>.</mixed-citation></ref><ref id="B10"><mixed-citation xmlns:xlink="http://www.w3.org/1999/xlink" xlink:type="simple"><person-group><name name-style="western"><surname>Cumberlidge</surname><given-names>N</given-names></name></person-group> (<year>1999</year>) <source>The Freshwater Crabs of West Africa, Family <tp:taxon-name><tp:taxon-name-part taxon-name-part-type="family">Potamonautidae</tp:taxon-name-part></tp:taxon-name>. Faune et Flore tropicales 35.</source><publisher-name>IRD</publisher-name>, <publisher-loc>Paris</publisher-loc>, <size units="page">382 pp</size>.</mixed-citation></ref><ref id="B31"><mixed-citation xmlns:xlink="http://www.w3.org/1999/xlink" xlink:type="simple"><person-group><name name-style="western"><surname>Ng</surname><given-names>PKL</given-names></name><name name-style="western"><surname>Guinot</surname><given-names>D</given-names></name><name name-style="western"><surname>Davie</surname><given-names>PJF</given-names></name></person-group> (<year>2008</year>) <article-title>Systema Brachyuorum: Part I. An annotated checklist of extant Brachyuran crabs of the world.</article-title><source>Raffles Bulletin of Zoology Supplement</source><volume>17</volume>: <fpage>1</fpage>–<lpage>286</lpage>.</mixed-citation></ref><ref id="B29"><mixed-citation xmlns:xlink="http://www.w3.org/1999/xlink" xlink:type="simple"><person-group><name name-style="western"><surname>Mvogo Ndongo</surname><given-names>PA</given-names></name><name name-style="western"><surname>von Rintelen</surname><given-names>T</given-names></name><name name-style="western"><surname>Albrecht</surname><given-names>C</given-names></name><name name-style="western"><surname>Tamesse</surname><given-names>JL</given-names></name><name name-style="western"><surname>Cumberlidge</surname><given-names>N</given-names></name></person-group> (<year>2018</year>) <article-title>Lost species in Cameroon: rediscovery of the endangered freshwater crab, <italic><tp:taxon-name><tp:taxon-name-part taxon-name-part-type="genus">Louisea</tp:taxon-name-part> <tp:taxon-name-part taxon-name-part-type="species">balssi</tp:taxon-name-part></tp:taxon-name></italic> (Bott, 1959) (<tp:taxon-name><tp:taxon-name-part taxon-name-part-type="infraorder">Brachyura</tp:taxon-name-part></tp:taxon-name>: <tp:taxon-name><tp:taxon-name-part taxon-name-part-type="family">Potamonautidae</tp:taxon-name-part></tp:taxon-name>), with notes on its ecology and conservation.</article-title><source>Zootaxa</source><volume>4394</volume>(<issue>3</issue>): <fpage>407</fpage>–<lpage>416</lpage>. <ext-link xlink:type="simple" ext-link-type="doi" xlink:href="10.11646/zootaxa.4394.3.6">https://doi.org/10.11646/zootaxa.4394.3.6</ext-link></mixed-citation></ref><ref id="B26"><mixed-citation xmlns:xlink="http://www.w3.org/1999/xlink" xlink:type="simple"><person-group><name name-style="western"><surname>Mvogo Ndongo</surname><given-names>PA</given-names></name><name name-style="western"><surname>von Rintelen</surname><given-names>T</given-names></name><name name-style="western"><surname>Schubart</surname><given-names>CD</given-names></name><name name-style="western"><surname>Albrecht</surname><given-names>C</given-names></name><name name-style="western"><surname>Tamesse</surname><given-names>JL</given-names></name><name name-style="western"><surname>Cumberlidge</surname><given-names>N</given-names></name></person-group> (<year>2017a</year>) <article-title>New data on the taxonomy, ecology, and conservation of the rediscovered <italic><tp:taxon-name><tp:taxon-name-part taxon-name-part-type="genus">Louisea</tp:taxon-name-part> <tp:taxon-name-part taxon-name-part-type="species">edeaensis</tp:taxon-name-part></tp:taxon-name></italic> (Bott, 1969) (<tp:taxon-name><tp:taxon-name-part taxon-name-part-type="infraorder">Brachyura</tp:taxon-name-part></tp:taxon-name>: <tp:taxon-name><tp:taxon-name-part taxon-name-part-type="superfamily">Potamoidea</tp:taxon-name-part></tp:taxon-name>: <tp:taxon-name><tp:taxon-name-part taxon-name-part-type="family">Potamonautidae</tp:taxon-name-part></tp:taxon-name>), an endangered freshwater crab from Cameroon.</article-title><source>Zootaxa</source><volume>4231</volume>(<issue>2</issue>): <fpage>273</fpage>–<lpage>280</lpage>. <ext-link xlink:type="simple" ext-link-type="doi" xlink:href="10.11646/zootaxa.4231.2.9">https://doi.org/10.11646/zootaxa.4231.2.9</ext-link></mixed-citation></ref><ref id="B13"><mixed-citation xmlns:xlink="http://www.w3.org/1999/xlink" xlink:type="simple"><person-group><name name-style="western"><surname>Cumberlidge</surname><given-names>N</given-names></name><name name-style="western"><surname>Clark</surname><given-names>PF</given-names></name></person-group> (<year>1992</year>) <article-title>A new genus and species of fresh-water crab from Cameroon, West Africa (<tp:taxon-name><tp:taxon-name-part taxon-name-part-type="subphylum">Crustacea</tp:taxon-name-part></tp:taxon-name>, <tp:taxon-name><tp:taxon-name-part taxon-name-part-type="infraorder">Brachyura</tp:taxon-name-part></tp:taxon-name>, <tp:taxon-name><tp:taxon-name-part taxon-name-part-type="superfamily">Potamoidea</tp:taxon-name-part></tp:taxon-name>, <tp:taxon-name><tp:taxon-name-part taxon-name-part-type="family">Potamonautidae</tp:taxon-name-part></tp:taxon-name>).</article-title><source>Bulletin of the British Museum (Natural History)</source><volume>58</volume>: <fpage>149</fpage>–<lpage>156</lpage>.</mixed-citation></ref><ref id="B7"><mixed-citation xmlns:xlink="http://www.w3.org/1999/xlink" xlink:type="simple"><person-group><name name-style="western"><surname>Cumberlidge</surname><given-names>N</given-names></name></person-group> (<year>1993</year>) <article-title>Two new species of <italic><tp:taxon-name><tp:taxon-name-part taxon-name-part-type="genus">Potamonemus</tp:taxon-name-part></tp:taxon-name></italic> Cumberlidge and Clark, 1992 (<tp:taxon-name><tp:taxon-name-part taxon-name-part-type="infraorder">Brachyura</tp:taxon-name-part></tp:taxon-name>, <tp:taxon-name><tp:taxon-name-part taxon-name-part-type="superfamily">Potamoidea</tp:taxon-name-part></tp:taxon-name>, <tp:taxon-name><tp:taxon-name-part taxon-name-part-type="family">Potamonautidae</tp:taxon-name-part></tp:taxon-name>) from the rain forests of West Africa.</article-title><source>Journal of Crustacean Biology</source><volume>13</volume>: <fpage>571</fpage>–<lpage>584</lpage>. <ext-link xlink:type="simple" ext-link-type="doi" xlink:href="10.2307/1548798">https://doi.org/10.2307/1548798</ext-link></mixed-citation></ref><ref id="B17"><mixed-citation xmlns:xlink="http://www.w3.org/1999/xlink" xlink:type="simple"><person-group><name name-style="western"><surname>Cumberlidge</surname><given-names>N</given-names></name><name name-style="western"><surname>Mvogo Ndongo</surname><given-names>PA</given-names></name><name name-style="western"><surname>Clark</surname><given-names>PF</given-names></name><name name-style="western"><surname>Daniels</surname><given-names>SR</given-names></name></person-group> (<year>2019</year>) <article-title>A new genus for the freshwater crab <italic><tp:taxon-name><tp:taxon-name-part taxon-name-part-type="genus">Potamonemus</tp:taxon-name-part> <tp:taxon-name-part taxon-name-part-type="species">asylos</tp:taxon-name-part></tp:taxon-name></italic> Cumberlidge, 1993, (<tp:taxon-name><tp:taxon-name-part taxon-name-part-type="infraorder">Brachyura</tp:taxon-name-part></tp:taxon-name>: <tp:taxon-name><tp:taxon-name-part taxon-name-part-type="superfamily">Potamoidea</tp:taxon-name-part></tp:taxon-name>: <tp:taxon-name><tp:taxon-name-part taxon-name-part-type="family">Potamonautidae</tp:taxon-name-part></tp:taxon-name>) from Cameroon, Central Africa, with a key to the genera of the <tp:taxon-name><tp:taxon-name-part taxon-name-part-type="subfamily">Potamonautinae</tp:taxon-name-part></tp:taxon-name>.</article-title><source>Journal of Natural History</source><volume>53</volume>(<issue>11–12</issue>): <fpage>659</fpage>–<lpage>676</lpage>. <ext-link xlink:type="simple" ext-link-type="doi" xlink:href="10.1080/00222933.2019.1583390">https://doi.org/10.1080/00222933.2019.1583390</ext-link></mixed-citation></ref><ref id="B15"><mixed-citation xmlns:xlink="http://www.w3.org/1999/xlink" xlink:type="simple"><person-group><name name-style="western"><surname>Cumberlidge</surname><given-names>N</given-names></name><name name-style="western"><surname>Von Sternberg</surname><given-names>R</given-names></name><name name-style="western"><surname>Daniels</surname><given-names>SR</given-names></name></person-group> (<year>2008</year>) <article-title>A revision of the higher taxonomy of the Afrotropical freshwater crabs (<tp:taxon-name><tp:taxon-name-part taxon-name-part-type="order">Decapoda</tp:taxon-name-part></tp:taxon-name>: <tp:taxon-name><tp:taxon-name-part taxon-name-part-type="infraorder">Brachyura</tp:taxon-name-part></tp:taxon-name>) with a discussion of their biogeography.</article-title><source>Biological Journal of the Linnean Society</source><volume>93</volume>: <fpage>399</fpage>–<lpage>413</lpage>. <ext-link xlink:type="simple" ext-link-type="doi" xlink:href="10.1111/j.1095-8312.2007.00929.x">https://doi.org/10.1111/j.1095-8312.2007.00929.x</ext-link></mixed-citation></ref><ref id="B19"><mixed-citation xmlns:xlink="http://www.w3.org/1999/xlink" xlink:type="simple"><person-group><name name-style="western"><surname>Daniels</surname><given-names>SR</given-names></name><name name-style="western"><surname>Phiri</surname><given-names>EE</given-names></name><name name-style="western"><surname>Klaus</surname><given-names>S</given-names></name><name name-style="western"><surname>Albrecht</surname><given-names>C</given-names></name><name name-style="western"><surname>Cumberlidge</surname><given-names>N</given-names></name></person-group> (<year>2015</year>) <article-title>Multi-locus phylogeny of the Afrotropical freshwater crab fauna reveals historical drainage connectivity and transoceanic dispersal since the Eocene.</article-title><source>Systematic Biology</source><volume>64</volume>: <fpage>549</fpage>–<lpage>567</lpage>. <ext-link xlink:type="simple" ext-link-type="doi" xlink:href="10.1093/sysbio/syv011">https://doi.org/10.1093/sysbio/syv011</ext-link></mixed-citation></ref><ref id="B28"><mixed-citation xmlns:xlink="http://www.w3.org/1999/xlink" xlink:type="simple"><person-group><name name-style="western"><surname>Mvogo Ndongo</surname><given-names>PA</given-names></name><name name-style="western"><surname>Cumberlidge</surname><given-names>N</given-names></name><name name-style="western"><surname>Poettinger</surname><given-names>TS</given-names></name><name name-style="western"><surname>von Rintelen</surname><given-names>T</given-names></name><name name-style="western"><surname>Tamesse</surname><given-names>JL</given-names></name><name name-style="western"><surname>Schubart</surname><given-names>CD</given-names></name></person-group> (<year>2017c</year>) <article-title>Molecular evidence for the assignment of the Cameroonian freshwater crab genus <italic><tp:taxon-name><tp:taxon-name-part taxon-name-part-type="genus">Louisea</tp:taxon-name-part></tp:taxon-name></italic> Cumberlidge, 1994, to the Afrotropical subfamily <tp:taxon-name><tp:taxon-name-part taxon-name-part-type="subfamily">Potamonautinae</tp:taxon-name-part></tp:taxon-name> Bott, 1970 (<tp:taxon-name><tp:taxon-name-part taxon-name-part-type="subphylum">Crustacea</tp:taxon-name-part></tp:taxon-name>: <tp:taxon-name><tp:taxon-name-part taxon-name-part-type="superfamily">Potamoidea</tp:taxon-name-part></tp:taxon-name>: <tp:taxon-name><tp:taxon-name-part taxon-name-part-type="family">Potamonautidae</tp:taxon-name-part></tp:taxon-name>).</article-title><source>Zootaxa</source><volume>4286</volume>(<issue>3</issue>): <fpage>439</fpage>–<lpage>444</lpage>. <ext-link xlink:type="simple" ext-link-type="doi" xlink:href="10.11646/zootaxa.4286.3.12">https://doi.org/10.11646/zootaxa.4286.3.12</ext-link></mixed-citation></ref></ref-list></tp:taxon-treatment>
