# Supplementary material for: Taxonomic revision of the endemic Cameroonian freshwater crab genus Louisea Cumberlidge, 1994 (Crustacea, Decapoda, Brachyura, Potamonautidae), with descriptions of two new species from Nkongsamba and Yabassi
Source: Zookeys. 2019 Oct 17;881:135–64. doi: 10.3897/zookeys.881.36744 (PMC6813179; doi:10.3897/zookeys.881.36744)
Supplement: XML Treatment for Louisea edeaensis [file zookeys.881.36744-treatment2.xml]

<!DOCTYPE tp:taxon-treatment
  PUBLIC "-//TaxonX//DTD Taxonomic Treatment Publishing DTD v0 20100105//EN" "tax-treatment-NSO.dtd">
<tp:taxon-treatment xmlns:tp="http://www.plazi.org/taxpub"><tp:treatment-meta><kwd-group><label>Taxon classification</label><kwd><named-content xmlns:xlink="http://www.w3.org/1999/xlink" content-type="kingdom">Animalia</named-content></kwd><kwd><named-content xmlns:xlink="http://www.w3.org/1999/xlink" content-type="order">Decapoda</named-content></kwd><kwd><named-content xmlns:xlink="http://www.w3.org/1999/xlink" content-type="family">Potamonautidae</named-content></kwd></kwd-group><mixed-citation publication-type="journal"><person-group><name><surname>Mvogo Ndongo</surname><given-names>Pierre A.</given-names></name><name><surname>von Rintelen</surname><given-names>Thomas</given-names></name><name><surname>Cumberlidge</surname><given-names>Neil</given-names></name></person-group><article-title>Taxonomic revision of the endemic Cameroonian freshwater crab genus <italic><tp:taxon-name><tp:taxon-name-part taxon-name-part-type="genus" reg="Louisea">Louisea</tp:taxon-name-part></tp:taxon-name></italic> Cumberlidge, 1994 (<tp:taxon-name><tp:taxon-name-part taxon-name-part-type="subphylum">Crustacea</tp:taxon-name-part></tp:taxon-name>, <tp:taxon-name><tp:taxon-name-part taxon-name-part-type="order">Decapoda</tp:taxon-name-part></tp:taxon-name>, <tp:taxon-name><tp:taxon-name-part taxon-name-part-type="infraorder">Brachyura</tp:taxon-name-part></tp:taxon-name>, <tp:taxon-name><tp:taxon-name-part taxon-name-part-type="family">Potamonautidae</tp:taxon-name-part></tp:taxon-name>), with descriptions of two new species from Nkongsamba and Yabassi</article-title><source>Zookeys</source><day>17</day><month>10</month><year>2019</year><volume>881</volume><fpage>135</fpage><lpage>164</lpage><pub-id pub-id-type="doi">10.3897/zookeys.881.36744</pub-id></mixed-citation></tp:treatment-meta><tp:nomenclature><tp:taxon-name><object-id xmlns:xlink="http://www.w3.org/1999/xlink" content-type="arpha" xlink:type="simple">753C9217-7DAB-5B4E-83A2-B578150518A8</object-id>
                <tp:taxon-name-part taxon-name-part-type="genus" reg="Louisea">Louisea</tp:taxon-name-part>
                <tp:taxon-name-part taxon-name-part-type="species" reg="edeaensis">edeaensis</tp:taxon-name-part>
              </tp:taxon-name><tp:taxon-authority>(Bott, 1969)</tp:taxon-authority><xref ref-type="fig" rid="F2">Figs 2a</xref><xref ref-type="fig" rid="F3">, 3a</xref><xref ref-type="fig" rid="F4">, 4c</xref><xref ref-type="fig" rid="F5">, 5a</xref><xref ref-type="fig" rid="F6">, 6a</xref><xref ref-type="fig" rid="F7">, 7a</xref><xref ref-type="fig" rid="F8">, 8a, b</xref><xref ref-type="fig" rid="F9">, 9a</xref><xref ref-type="fig" rid="F10">, 10a</xref><xref ref-type="fig" rid="F11">, 11a</xref><xref ref-type="fig" rid="F12">, 12a</xref><xref ref-type="fig" rid="F13">, 13a</xref><xref ref-type="fig" rid="F14">, 14a</xref><xref ref-type="fig" rid="F15">, 15a</xref><tp:nomenclature-citation-list><tp:nomenclature-citation><tp:taxon-name>
                    <tp:taxon-name-part taxon-name-part-type="genus" reg="Globonautes">Globonautes</tp:taxon-name-part> <tp:taxon-name-part taxon-name-part-type="species" reg="macropus">macropus</tp:taxon-name-part> <tp:taxon-name-part taxon-name-part-type="subspecies" reg="edeaensis">edeaensis</tp:taxon-name-part></tp:taxon-name><comment><xref ref-type="bibr" rid="B2">Bott 1969</xref>: 360; <xref ref-type="bibr" rid="B3">1970</xref>: 24, pl. 1, figs 3–5, pl. 26, fig. 8; <xref ref-type="bibr" rid="B6">Cumberlidge 1987</xref>: 2215, table 2.</comment></tp:nomenclature-citation><tp:nomenclature-citation><tp:taxon-name>
                    <tp:taxon-name-part taxon-name-part-type="genus" reg="Louisea">Louisea</tp:taxon-name-part> <tp:taxon-name-part taxon-name-part-type="species" reg="edeaensis">edeaensis</tp:taxon-name-part></tp:taxon-name><comment><xref ref-type="bibr" rid="B8">Cumberlidge 1994</xref>: 124, fig. 1, table 1; 1997: 577; 1999: 227, 5300, 54–57, figs 46F, 47E, 48E, 49F, 51F, 52F, 53DD, 54–57, 62F, 68F, table IX, plate 3; <xref ref-type="bibr" rid="B31">Ng et al. 2008</xref>: 169 (list); <xref ref-type="bibr" rid="B16">Cumberlidge et al. 2009</xref>: 6; <xref ref-type="bibr" rid="B26">Mvogo Ndongo et al. 2017a</xref>: 273, figs 1–3; 2017c: 440, fig. 1.</comment></tp:nomenclature-citation></tp:nomenclature-citation-list></tp:nomenclature><tp:treatment-sec sec-type="material" id="SECID0E3NBG"><title>Material examined.</title><p>CAMEROON. Holotype: adult male (<abbrev xmlns:xlink="http://www.w3.org/1999/xlink" xlink:title="carapace width measured at widest point" id="ABBRID0ECOBG" xlink:type="simple">CW</abbrev> 22.5 mm), Edea, Jan 1910, coll. Riggenbach (<named-content xmlns:xlink="http://www.w3.org/1999/xlink" content-type="dwc:institutional_code" xlink:type="simple">ZSBS</named-content> 1118/1). Adult male, 2 adult females (CWs 19.4, 17.5 mm), Yaounde, 1907, coll. Haberer (<named-content xmlns:xlink="http://www.w3.org/1999/xlink" content-type="dwc:institutional_code" xlink:type="simple">NHMW</named-content> 1877). See Table <xref ref-type="table" rid="T2">2</xref> for details of the material examined from Lake Ossa.</p><table-wrap id="T2" position="float" orientation="portrait"><label>Table 2.</label><caption><p>Morphometric analysis and collection data of specimens (<italic>N</italic> = 22) of <italic><tp:taxon-name><tp:taxon-name-part taxon-name-part-type="genus" reg="Louisea">Louisea</tp:taxon-name-part> <tp:taxon-name-part taxon-name-part-type="species" reg="edeaensis">edeaensis</tp:taxon-name-part></tp:taxon-name></italic> from Cameroon (Lake Ossa; <named-content xmlns:xlink="http://www.w3.org/1999/xlink" content-type="dwc:verbatimCoordinates" xlink:type="simple"><named-content content-type="geo-json" specific-use="{&#34;type&#34;:&#34;Point&#34;,&#34;coordinates&#34;:[10.055139,3.815583]}" id="NCID0ENPBG" xlink:type="simple">3°48'56.1"N, 10°03'18.5"E</named-content></named-content>; 90 m a.s.l.). All measurements are given in mm.</p></caption><table id="TID0ENTBG" rules="all"><tbody><tr><td rowspan="1" colspan="1">
                        <bold>Specimens</bold>
                      </td><td rowspan="1" colspan="1">
                        <bold><abbrev xmlns:xlink="http://www.w3.org/1999/xlink" xlink:title="carapace width measured at widest point" id="ABBRID0ECQBG" xlink:type="simple">CW</abbrev></bold>
                      </td><td rowspan="1" colspan="1">
                        <bold><abbrev xmlns:xlink="http://www.w3.org/1999/xlink" xlink:title="carapace length measured along medial line from anterior to posterior margin" id="ABBRID0ELQBG" xlink:type="simple">CL</abbrev></bold>
                      </td><td rowspan="1" colspan="1">
                        <bold><abbrev xmlns:xlink="http://www.w3.org/1999/xlink" xlink:title="carapace height measured at maximum height of cephalothorax" id="ABBRID0EUQBG" xlink:type="simple">CH</abbrev></bold>
                      </td><td rowspan="1" colspan="1">
                        <bold><abbrev xmlns:xlink="http://www.w3.org/1999/xlink" xlink:title="front width measured along anterior frontal margin between inner angles of orbits" id="ABBRID0E4QBG" xlink:type="simple">FW</abbrev></bold>
                      </td><td rowspan="1" colspan="1">
                        <bold><abbrev xmlns:xlink="http://www.w3.org/1999/xlink" xlink:title="carapace width measured at widest point" id="ABBRID0EGRBG" xlink:type="simple">CW</abbrev>/<abbrev xmlns:xlink="http://www.w3.org/1999/xlink" xlink:title="front width measured along anterior frontal margin between inner angles of orbits" id="ABBRID0EKRBG" xlink:type="simple">FW</abbrev></bold>
                      </td><td rowspan="1" colspan="1">
                        <bold><abbrev xmlns:xlink="http://www.w3.org/1999/xlink" xlink:title="carapace length measured along medial line from anterior to posterior margin" id="ABBRID0ETRBG" xlink:type="simple">CL</abbrev>/<abbrev xmlns:xlink="http://www.w3.org/1999/xlink" xlink:title="front width measured along anterior frontal margin between inner angles of orbits" id="ABBRID0EXRBG" xlink:type="simple">FW</abbrev></bold>
                      </td><td rowspan="1" colspan="1">
                        <bold><abbrev xmlns:xlink="http://www.w3.org/1999/xlink" xlink:title="carapace height measured at maximum height of cephalothorax" id="ABBRID0EASBG" xlink:type="simple">CH</abbrev>/<abbrev xmlns:xlink="http://www.w3.org/1999/xlink" xlink:title="front width measured along anterior frontal margin between inner angles of orbits" id="ABBRID0EESBG" xlink:type="simple">FW</abbrev></bold>
                      </td><td rowspan="1" colspan="1">
                        <bold><abbrev xmlns:xlink="http://www.w3.org/1999/xlink" xlink:title="front width measured along anterior frontal margin between inner angles of orbits" id="ABBRID0ENSBG" xlink:type="simple">FW</abbrev>/<abbrev xmlns:xlink="http://www.w3.org/1999/xlink" xlink:title="carapace length measured along medial line from anterior to posterior margin" id="ABBRID0ERSBG" xlink:type="simple">CL</abbrev></bold>
                      </td><td rowspan="1" colspan="1">
                        <bold>Coll. Date</bold>
                      </td><td rowspan="1" colspan="1">
                        <bold>Museum</bold>
                      </td></tr><tr><td rowspan="1" colspan="1">1 ad♂</td><td rowspan="1" colspan="1">17.5</td><td rowspan="1" colspan="1">13.5</td><td rowspan="1" colspan="1">6.8</td><td rowspan="1" colspan="1">5.8</td><td rowspan="1" colspan="1">3.01</td><td rowspan="1" colspan="1">2.32</td><td rowspan="1" colspan="1">1.17</td><td rowspan="1" colspan="1">0.43</td><td rowspan="1" colspan="1">P.A.M.N 10.07. 15</td><td rowspan="1" colspan="1"><named-content xmlns:xlink="http://www.w3.org/1999/xlink" content-type="dwc:institutional_code" xlink:type="simple">ZMB</named-content> Crust. 26930</td></tr><tr><td rowspan="1" colspan="1">2 ad♂</td><td rowspan="1" colspan="1">16.15</td><td rowspan="1" colspan="1">12.70</td><td rowspan="1" colspan="1">7.80</td><td rowspan="1" colspan="1">5.10</td><td rowspan="1" colspan="1">3.17</td><td rowspan="1" colspan="1">2.49</td><td rowspan="1" colspan="1">1.53</td><td rowspan="1" colspan="1">0.40</td><td rowspan="1" colspan="1">P.A.M.N 15.01. 16</td><td rowspan="1" colspan="1"><named-content xmlns:xlink="http://www.w3.org/1999/xlink" content-type="dwc:institutional_code" xlink:type="simple">ZMB</named-content> Crust. 30335</td></tr><tr><td rowspan="1" colspan="1">3 ad♂</td><td rowspan="1" colspan="1">15.60</td><td rowspan="1" colspan="1">13.1</td><td rowspan="1" colspan="1">7.90</td><td rowspan="1" colspan="1">4.80</td><td rowspan="1" colspan="1">3.25</td><td rowspan="1" colspan="1">2.73</td><td rowspan="1" colspan="1">1.64</td><td rowspan="1" colspan="1">0.37</td><td rowspan="1" colspan="1">P.A.M.N 15.01. 16</td><td rowspan="1" colspan="1"><abbrev xmlns:xlink="http://www.w3.org/1999/xlink" content-type="institution" xlink:title="Institute of Fisheries and Aquatic Sciences, University of Douala at Yabassi" id="ABBRID0EUWBG" xlink:type="simple">IFAS</abbrev>-001</td></tr><tr><td rowspan="1" colspan="1">4 ad♂</td><td rowspan="1" colspan="1">14</td><td rowspan="1" colspan="1">11.03</td><td rowspan="1" colspan="1">6.5</td><td rowspan="1" colspan="1">4.5</td><td rowspan="1" colspan="1">3.11</td><td rowspan="1" colspan="1">2.51</td><td rowspan="1" colspan="1">1.44</td><td rowspan="1" colspan="1">0.39</td><td rowspan="1" colspan="1">P.A.M.N 15.01. 16</td><td rowspan="1" colspan="1"><named-content xmlns:xlink="http://www.w3.org/1999/xlink" content-type="dwc:institutional_code" xlink:type="simple">ZMB</named-content> Crust. 30335</td></tr><tr><td rowspan="1" colspan="1">5 ad♂</td><td rowspan="1" colspan="1">15.35</td><td rowspan="1" colspan="1">12.15</td><td rowspan="1" colspan="1">8.30</td><td rowspan="1" colspan="1">5</td><td rowspan="1" colspan="1">3.07</td><td rowspan="1" colspan="1">2.43</td><td rowspan="1" colspan="1">1.66</td><td rowspan="1" colspan="1">0.41</td><td rowspan="1" colspan="1">P.A.M.N 10.07. 15</td><td rowspan="1" colspan="1"><named-content xmlns:xlink="http://www.w3.org/1999/xlink" content-type="dwc:institutional_code" xlink:type="simple">ZMB</named-content> Crust. 30319</td></tr><tr><td rowspan="1" colspan="1">6 ad♀</td><td rowspan="1" colspan="1">19.90</td><td rowspan="1" colspan="1">15.2</td><td rowspan="1" colspan="1">7.7</td><td rowspan="1" colspan="1">5.9</td><td rowspan="1" colspan="1">3.37</td><td rowspan="1" colspan="1">2.57</td><td rowspan="1" colspan="1">1.30</td><td rowspan="1" colspan="1">0.38</td><td rowspan="1" colspan="1">P.A.M.N 10.07. 15</td><td rowspan="1" colspan="1"><abbrev xmlns:xlink="http://www.w3.org/1999/xlink" content-type="institution" xlink:title="Zoological Collection of the Laboratory of Zoology, University of Yaounde 1, Cameroon" id="ABBRID0EM1BG" xlink:type="simple">LZUY</abbrev> 15-2 (<abbrev xmlns:xlink="http://www.w3.org/1999/xlink" content-type="institution" xlink:title="Institute of Fisheries and Aquatic Sciences, University of Douala at Yabassi" id="ABBRID0ER1BG" xlink:type="simple">IFAS</abbrev>-002)</td></tr><tr><td rowspan="1" colspan="1">7 ad ♀</td><td rowspan="1" colspan="1">17.5</td><td rowspan="1" colspan="1">13.30</td><td rowspan="1" colspan="1">6.6</td><td rowspan="1" colspan="1">5.3</td><td rowspan="1" colspan="1">3.30</td><td rowspan="1" colspan="1">2.50</td><td rowspan="1" colspan="1">1.24</td><td rowspan="1" colspan="1">0.39</td><td rowspan="1" colspan="1">P.A.M.N 11.11. 16</td><td rowspan="1" colspan="1"><abbrev xmlns:xlink="http://www.w3.org/1999/xlink" content-type="institution" xlink:title="Zoological Collection of the Laboratory of Zoology, University of Yaounde 1, Cameroon" id="ABBRID0EZ2BG" xlink:type="simple">LZUY</abbrev> 15-2 (<abbrev xmlns:xlink="http://www.w3.org/1999/xlink" content-type="institution" xlink:title="Institute of Fisheries and Aquatic Sciences, University of Douala at Yabassi" id="ABBRID0E52BG" xlink:type="simple">IFAS</abbrev>-002)</td></tr><tr><td rowspan="1" colspan="1">8 ad♀</td><td rowspan="1" colspan="1">17.0</td><td rowspan="1" colspan="1">13.2</td><td rowspan="1" colspan="1">6.30</td><td rowspan="1" colspan="1">5.2</td><td rowspan="1" colspan="1">3.26</td><td rowspan="1" colspan="1">2.53</td><td rowspan="1" colspan="1">1.21</td><td rowspan="1" colspan="1">0.39</td><td rowspan="1" colspan="1">P.A.M.N 11.11. 16</td><td rowspan="1" colspan="1"><abbrev xmlns:xlink="http://www.w3.org/1999/xlink" content-type="institution" xlink:title="Zoological Collection of the Laboratory of Zoology, University of Yaounde 1, Cameroon" id="ABBRID0EG4BG" xlink:type="simple">LZUY</abbrev> 15-2 (<abbrev xmlns:xlink="http://www.w3.org/1999/xlink" content-type="institution" xlink:title="Institute of Fisheries and Aquatic Sciences, University of Douala at Yabassi" id="ABBRID0EL4BG" xlink:type="simple">IFAS</abbrev>-002)</td></tr><tr><td rowspan="1" colspan="1">9 ad♀</td><td rowspan="1" colspan="1">14.80</td><td rowspan="1" colspan="1">11.30</td><td rowspan="1" colspan="1">7.2</td><td rowspan="1" colspan="1">4.9</td><td rowspan="1" colspan="1">3.02</td><td rowspan="1" colspan="1">2.30</td><td rowspan="1" colspan="1">1.46</td><td rowspan="1" colspan="1">0.43</td><td rowspan="1" colspan="1">P.A.M.N 15.01. 16</td><td rowspan="1" colspan="1"><abbrev xmlns:xlink="http://www.w3.org/1999/xlink" content-type="institution" xlink:title="Zoological Collection of the Laboratory of Zoology, University of Yaounde 1, Cameroon" id="ABBRID0ET5BG" xlink:type="simple">LZUY</abbrev> 15-3 (T351-30)</td></tr><tr><td rowspan="1" colspan="1">10 ad ♀</td><td rowspan="1" colspan="1">17.30</td><td rowspan="1" colspan="1">13.80</td><td rowspan="1" colspan="1">9.80</td><td rowspan="1" colspan="1">5.90</td><td rowspan="1" colspan="1">2.90</td><td rowspan="1" colspan="1">2.33</td><td rowspan="1" colspan="1">1.66</td><td rowspan="1" colspan="1">0.42</td><td rowspan="1" colspan="1">P.A.M.N 10.07. 15</td><td rowspan="1" colspan="1"><abbrev xmlns:xlink="http://www.w3.org/1999/xlink" content-type="institution" xlink:title="Zoological Collection of the Laboratory of Zoology, University of Yaounde 1, Cameroon" id="ABBRID0E26BG" xlink:type="simple">LZUY</abbrev> 15-2 (<abbrev xmlns:xlink="http://www.w3.org/1999/xlink" content-type="institution" xlink:title="Institute of Fisheries and Aquatic Sciences, University of Douala at Yabassi" id="ABBRID0EBAAI" xlink:type="simple">IFAS</abbrev>-002)</td></tr><tr><td rowspan="1" colspan="1">11 ad♀</td><td rowspan="1" colspan="1">14.6</td><td rowspan="1" colspan="1">11.2</td><td rowspan="1" colspan="1">7.1</td><td rowspan="1" colspan="1">4.90</td><td rowspan="1" colspan="1">2.97</td><td rowspan="1" colspan="1">2.28</td><td rowspan="1" colspan="1">1.44</td><td rowspan="1" colspan="1">0.43</td><td rowspan="1" colspan="1">P.A.M.N 15.01. 16</td><td rowspan="1" colspan="1"><abbrev xmlns:xlink="http://www.w3.org/1999/xlink" content-type="institution" xlink:title="Zoological Collection of the Laboratory of Zoology, University of Yaounde 1, Cameroon" id="ABBRID0EJBAI" xlink:type="simple">LZUY</abbrev> 15-1 (<abbrev xmlns:xlink="http://www.w3.org/1999/xlink" content-type="institution" xlink:title="Institute of Fisheries and Aquatic Sciences, University of Douala at Yabassi" id="ABBRID0EOBAI" xlink:type="simple">IFAS</abbrev>-003)</td></tr><tr><td rowspan="1" colspan="1">12 ad ♀</td><td rowspan="1" colspan="1">18.90</td><td rowspan="1" colspan="1">13.89</td><td rowspan="1" colspan="1">10.50</td><td rowspan="1" colspan="1">6.01</td><td rowspan="1" colspan="1">3.14</td><td rowspan="1" colspan="1">2.31</td><td rowspan="1" colspan="1">1.74</td><td rowspan="1" colspan="1">0.43</td><td rowspan="1" colspan="1">P.A.M.N 15.01. 16</td><td rowspan="1" colspan="1"><named-content xmlns:xlink="http://www.w3.org/1999/xlink" content-type="dwc:institutional_code" xlink:type="simple">ZMB</named-content> Crust. 30335</td></tr><tr><td rowspan="1" colspan="1">13 ad♀</td><td rowspan="1" colspan="1">14.10</td><td rowspan="1" colspan="1">11.20</td><td rowspan="1" colspan="1">7</td><td rowspan="1" colspan="1">4.7</td><td rowspan="1" colspan="1">3.0</td><td rowspan="1" colspan="1">2.38</td><td rowspan="1" colspan="1">1.48</td><td rowspan="1" colspan="1">0.41</td><td rowspan="1" colspan="1">P.A.M.N 10.07. 15</td><td rowspan="1" colspan="1"><abbrev xmlns:xlink="http://www.w3.org/1999/xlink" content-type="institution" xlink:title="Institute of Fisheries and Aquatic Sciences, University of Douala at Yabassi" id="ABBRID0E5DAI" xlink:type="simple">IFAS</abbrev>-004</td></tr><tr><td rowspan="1" colspan="1">14 sd♀</td><td rowspan="1" colspan="1">13</td><td rowspan="1" colspan="1">10.50</td><td rowspan="1" colspan="1">5.80</td><td rowspan="1" colspan="1">4</td><td rowspan="1" colspan="1">3.25</td><td rowspan="1" colspan="1">2.62</td><td rowspan="1" colspan="1">1.45</td><td rowspan="1" colspan="1">0.38</td><td rowspan="1" colspan="1">P.A.M.N 10.07. 15</td><td rowspan="1" colspan="1"><abbrev xmlns:xlink="http://www.w3.org/1999/xlink" content-type="institution" xlink:title="Zoological Collection of the Laboratory of Zoology, University of Yaounde 1, Cameroon" id="ABBRID0EGFAI" xlink:type="simple">LZUY</abbrev> 15-3 (<abbrev xmlns:xlink="http://www.w3.org/1999/xlink" content-type="institution" xlink:title="Institute of Fisheries and Aquatic Sciences, University of Douala at Yabassi" id="ABBRID0ELFAI" xlink:type="simple">IFAS</abbrev>-005)</td></tr><tr><td rowspan="1" colspan="1">15 sd♂</td><td rowspan="1" colspan="1">11.80</td><td rowspan="1" colspan="1">10.09</td><td rowspan="1" colspan="1">5.80</td><td rowspan="1" colspan="1">4</td><td rowspan="1" colspan="1">2.95</td><td rowspan="1" colspan="1">2.52</td><td rowspan="1" colspan="1">1.45</td><td rowspan="1" colspan="1">0.39</td><td rowspan="1" colspan="1">P.A.M.N 11.11. 16</td><td rowspan="1" colspan="1"><abbrev xmlns:xlink="http://www.w3.org/1999/xlink" content-type="institution" xlink:title="Institute of Fisheries and Aquatic Sciences, University of Douala at Yabassi" id="ABBRID0ETGAI" xlink:type="simple">IFAS</abbrev>-004</td></tr><tr><td rowspan="1" colspan="1">16 sd♂</td><td rowspan="1" colspan="1">11.70</td><td rowspan="1" colspan="1">9.89</td><td rowspan="1" colspan="1">6</td><td rowspan="1" colspan="1">4</td><td rowspan="1" colspan="1">2.92</td><td rowspan="1" colspan="1">2.47</td><td rowspan="1" colspan="1">1.5</td><td rowspan="1" colspan="1">0.40</td><td rowspan="1" colspan="1">P.A.M.N 11.11. 16</td><td rowspan="1" colspan="1"><abbrev xmlns:xlink="http://www.w3.org/1999/xlink" content-type="institution" xlink:title="Institute of Fisheries and Aquatic Sciences, University of Douala at Yabassi" id="ABBRID0E2HAI" xlink:type="simple">IFAS</abbrev>-004</td></tr><tr><td rowspan="1" colspan="1">17 sd♂</td><td rowspan="1" colspan="1">12.40</td><td rowspan="1" colspan="1">9.80</td><td rowspan="1" colspan="1">5.7</td><td rowspan="1" colspan="1">4</td><td rowspan="1" colspan="1">3.1</td><td rowspan="1" colspan="1">2.45</td><td rowspan="1" colspan="1">1.42</td><td rowspan="1" colspan="1">0.40</td><td rowspan="1" colspan="1">P.A.M.N 11.11. 16</td><td rowspan="1" colspan="1"><abbrev xmlns:xlink="http://www.w3.org/1999/xlink" content-type="institution" xlink:title="Institute of Fisheries and Aquatic Sciences, University of Douala at Yabassi" id="ABBRID0EDJAI" xlink:type="simple">IFAS</abbrev>-004</td></tr><tr><td rowspan="1" colspan="1">18 sd♂</td><td rowspan="1" colspan="1">12.00</td><td rowspan="1" colspan="1">9.5</td><td rowspan="1" colspan="1">5.6</td><td rowspan="1" colspan="1">4</td><td rowspan="1" colspan="1">3</td><td rowspan="1" colspan="1">2.37</td><td rowspan="1" colspan="1">1.4</td><td rowspan="1" colspan="1">0.42</td><td rowspan="1" colspan="1">P.A.M.N 10.07. 15</td><td rowspan="1" colspan="1"><abbrev xmlns:xlink="http://www.w3.org/1999/xlink" content-type="institution" xlink:title="Zoological Collection of the Laboratory of Zoology, University of Yaounde 1, Cameroon" id="ABBRID0ELKAI" xlink:type="simple">LZUY</abbrev> 15-1 (<abbrev xmlns:xlink="http://www.w3.org/1999/xlink" content-type="institution" xlink:title="Institute of Fisheries and Aquatic Sciences, University of Douala at Yabassi" id="ABBRID0EQKAI" xlink:type="simple">IFAS</abbrev>-003)</td></tr><tr><td rowspan="1" colspan="1">19 sd♀</td><td rowspan="1" colspan="1">13.60</td><td rowspan="1" colspan="1">10.01</td><td rowspan="1" colspan="1">6.80</td><td rowspan="1" colspan="1">4.15</td><td rowspan="1" colspan="1">3.27</td><td rowspan="1" colspan="1">2.41</td><td rowspan="1" colspan="1">1.63</td><td rowspan="1" colspan="1">0.41</td><td rowspan="1" colspan="1">P.A.M.N 11.11. 16</td><td rowspan="1" colspan="1"><abbrev xmlns:xlink="http://www.w3.org/1999/xlink" content-type="institution" xlink:title="Institute of Fisheries and Aquatic Sciences, University of Douala at Yabassi" id="ABBRID0EYLAI" xlink:type="simple">IFAS</abbrev>-004</td></tr><tr><td rowspan="1" colspan="1">20 sd♀</td><td rowspan="1" colspan="1">12.80</td><td rowspan="1" colspan="1">9.8</td><td rowspan="1" colspan="1">6</td><td rowspan="1" colspan="1">4</td><td rowspan="1" colspan="1">3.2</td><td rowspan="1" colspan="1">2.45</td><td rowspan="1" colspan="1">1.5</td><td rowspan="1" colspan="1">0.40</td><td rowspan="1" colspan="1">P.A.M.N 11.11. 16</td><td rowspan="1" colspan="1"><abbrev xmlns:xlink="http://www.w3.org/1999/xlink" content-type="institution" xlink:title="Institute of Fisheries and Aquatic Sciences, University of Douala at Yabassi" id="ABBRID0EANAI" xlink:type="simple">IFAS</abbrev>-004</td></tr><tr><td rowspan="1" colspan="1">21 sd♀</td><td rowspan="1" colspan="1">11.60</td><td rowspan="1" colspan="1">10</td><td rowspan="1" colspan="1">5.5</td><td rowspan="1" colspan="1">3.8</td><td rowspan="1" colspan="1">3.05</td><td rowspan="1" colspan="1">2.63</td><td rowspan="1" colspan="1">1.44</td><td rowspan="1" colspan="1">0.38</td><td rowspan="1" colspan="1">P.A.M.N 11.11. 16</td><td rowspan="1" colspan="1"><abbrev xmlns:xlink="http://www.w3.org/1999/xlink" content-type="institution" xlink:title="Institute of Fisheries and Aquatic Sciences, University of Douala at Yabassi" id="ABBRID0EIOAI" xlink:type="simple">IFAS</abbrev>-004</td></tr><tr><td rowspan="1" colspan="1">22 sd♀</td><td rowspan="1" colspan="1">11.01</td><td rowspan="1" colspan="1">9.50</td><td rowspan="1" colspan="1">5.40</td><td rowspan="1" colspan="1">3.8</td><td rowspan="1" colspan="1">2.89</td><td rowspan="1" colspan="1">2.5</td><td rowspan="1" colspan="1">1.42</td><td rowspan="1" colspan="1">0.40</td><td rowspan="1" colspan="1">P.A.M.N 11.11. 16</td><td rowspan="1" colspan="1"><abbrev xmlns:xlink="http://www.w3.org/1999/xlink" content-type="institution" xlink:title="Zoological Collection of the Laboratory of Zoology, University of Yaounde 1, Cameroon" id="ABBRID0EQPAI" xlink:type="simple">LZUY</abbrev> 15-4 (<abbrev xmlns:xlink="http://www.w3.org/1999/xlink" content-type="institution" xlink:title="Institute of Fisheries and Aquatic Sciences, University of Douala at Yabassi" id="ABBRID0EVPAI" xlink:type="simple">IFAS</abbrev>-005)</td></tr><tr><td rowspan="1" colspan="1">
                        <bold>Mean</bold>
                      </td><td rowspan="1" colspan="1">
                        <bold>14.02</bold>
                      </td><td rowspan="1" colspan="1">
                        <bold>11.07</bold>
                      </td><td rowspan="1" colspan="1">
                        <bold>6.36</bold>
                      </td><td rowspan="1" colspan="1">
                        <bold>4.51</bold>
                      </td><td rowspan="1" colspan="1">
                        <bold>2.96</bold>
                      </td><td rowspan="1" colspan="1">
                        <bold>2.45</bold>
                      </td><td rowspan="1" colspan="1">
                        <bold>1.41</bold>
                      </td><td rowspan="1" colspan="1">
                        <bold>0.40</bold>
                      </td><td rowspan="1" colspan="1">–</td><td rowspan="1" colspan="1">–</td></tr></tbody></table><table-wrap-foot><fn><p>Key: P.A.M.N: Pierre A. Mvogo Ndongo; ad: adult; sd: subadult.</p></fn></table-wrap-foot></table-wrap></tp:treatment-sec><tp:treatment-sec sec-type="diagnosis" id="SECID0E1RAI"><title>Diagnosis.</title><p>Amended from <xref ref-type="bibr" rid="B8">Cumberlidge (1994</xref>, <xref ref-type="bibr" rid="B10">1999</xref>); <xref ref-type="bibr" rid="B26">Mvogo Ndongo et al. (2017a)</xref>. Carapace smooth, urogastric groove faint (Figs <xref ref-type="fig" rid="F2">2a</xref>, <xref ref-type="fig" rid="F3">3a</xref>, <xref ref-type="fig" rid="F4">4c</xref>). Postfrontal crest faint, complete, meeting anterolateral margin behind intermediate tooth (Fig. <xref ref-type="fig" rid="F7">7a</xref>). Exorbital, intermediate teeth small, low, distinct (Figs <xref ref-type="fig" rid="F2">2a</xref>, <xref ref-type="fig" rid="F3">3a</xref>, <xref ref-type="fig" rid="F4">4c</xref>, <xref ref-type="fig" rid="F7">7a</xref>). Third maxilliped ischium with distinct vertical groove (Fig. <xref ref-type="fig" rid="F14">14a</xref>). Terminal segment (<abbrev xmlns:xlink="http://www.w3.org/1999/xlink" xlink:title="terminal segment of mandibular palp" id="ABBRID0EQTAI" xlink:type="simple">TS</abbrev>) of mandibular palp bilobed, with large distinct anterior lobe (0.6 × terminal segment length) (Fig. <xref ref-type="fig" rid="F15">15a</xref>). Major cheliped dactylus relatively stout, straight, with two large teeth (one proximal, one medial) (Fig. <xref ref-type="fig" rid="F8">8a</xref>); cheliped propodus with four large teeth (three proximal, one distal); cheliped carpus inner margin with long, broad distal tooth followed by slim, smaller proximal tooth (Fig. <xref ref-type="fig" rid="F10">10a</xref>). <abbrev xmlns:xlink="http://www.w3.org/1999/xlink" xlink:title="male first gonopod" id="ABBRID0EAUAI" xlink:type="simple">G1</abbrev><abbrev xmlns:xlink="http://www.w3.org/1999/xlink" xlink:title="terminal article of G1 or G2" id="ABBRID0EEUAI" xlink:type="simple">TA</abbrev> short (<abbrev xmlns:xlink="http://www.w3.org/1999/xlink" xlink:title="terminal article of G1 or G2" id="ABBRID0EIUAI" xlink:type="simple">TA</abbrev>/<abbrev xmlns:xlink="http://www.w3.org/1999/xlink" xlink:title="subterminal segment of G1 or G2" id="ABBRID0EMUAI" xlink:type="simple">SS</abbrev> = 0.3), directed outward at 45° angle to longitudinal axis of <abbrev xmlns:xlink="http://www.w3.org/1999/xlink" xlink:title="male first gonopod" id="ABBRID0EQUAI" xlink:type="simple">G1</abbrev><abbrev xmlns:xlink="http://www.w3.org/1999/xlink" xlink:title="subterminal segment of G1 or G2" id="ABBRID0EUUAI" xlink:type="simple">SS</abbrev>, proximally broad, distal two-thirds narrowing abruptly to form slim tube (Figs <xref ref-type="fig" rid="F11">11a</xref>, <xref ref-type="fig" rid="F12">12a</xref>). <abbrev xmlns:xlink="http://www.w3.org/1999/xlink" xlink:title="male first gonopod" id="ABBRID0EAVAI" xlink:type="simple">G1</abbrev><abbrev xmlns:xlink="http://www.w3.org/1999/xlink" xlink:title="subterminal segment of G1 or G2" id="ABBRID0EEVAI" xlink:type="simple">SS</abbrev> tapering slightly from broad basal margin to relatively wide distal margin (0.6 × <abbrev xmlns:xlink="http://www.w3.org/1999/xlink" xlink:title="subterminal segment of G1 or G2" id="ABBRID0EIVAI" xlink:type="simple">SS</abbrev> basal margin), dorsal face with broad dorsal membrane (maximum width 0.1 × <abbrev xmlns:xlink="http://www.w3.org/1999/xlink" xlink:title="subterminal segment of G1 or G2" id="ABBRID0EMVAI" xlink:type="simple">SS</abbrev> length) at <abbrev xmlns:xlink="http://www.w3.org/1999/xlink" xlink:title="terminal article of G1 or G2" id="ABBRID0EQVAI" xlink:type="simple">TA</abbrev>/<abbrev xmlns:xlink="http://www.w3.org/1999/xlink" xlink:title="subterminal segment of G1 or G2" id="ABBRID0EUVAI" xlink:type="simple">SS</abbrev> junction (Fig. <xref ref-type="fig" rid="F11">11a</xref>). <abbrev xmlns:xlink="http://www.w3.org/1999/xlink" xlink:title="male second gonopod" id="ABBRID0E3VAI" xlink:type="simple">G2</abbrev><abbrev xmlns:xlink="http://www.w3.org/1999/xlink" xlink:title="terminal article of G1 or G2" id="ABBRID0EAWAI" xlink:type="simple">TA</abbrev> long (<abbrev xmlns:xlink="http://www.w3.org/1999/xlink" xlink:title="terminal article of G1 or G2" id="ABBRID0EEWAI" xlink:type="simple">TA</abbrev>/<abbrev xmlns:xlink="http://www.w3.org/1999/xlink" xlink:title="subterminal segment of G1 or G2" id="ABBRID0EIWAI" xlink:type="simple">SS</abbrev> = 0.40), flagellum-like, almost as long as <abbrev xmlns:xlink="http://www.w3.org/1999/xlink" xlink:title="male second gonopod" id="ABBRID0EMWAI" xlink:type="simple">G2</abbrev><abbrev xmlns:xlink="http://www.w3.org/1999/xlink" xlink:title="subterminal segment of G1 or G2" id="ABBRID0EQWAI" xlink:type="simple">SS</abbrev> (Fig. <xref ref-type="fig" rid="F13">13a</xref>). Mature between CWs 14–23 mm.</p></tp:treatment-sec><tp:treatment-sec sec-type="description" id="SECID0EYWAI"><title>Re-description.</title><p>Amended from <xref ref-type="bibr" rid="B8">Cumberlidge (1994</xref>, <xref ref-type="bibr" rid="B10">1999</xref>). Carapace ovoid, high, slightly arched (<abbrev xmlns:xlink="http://www.w3.org/1999/xlink" xlink:title="carapace height measured at maximum height of cephalothorax" id="ABBRID0EGXAI" xlink:type="simple">CH</abbrev>/<abbrev xmlns:xlink="http://www.w3.org/1999/xlink" xlink:title="front width measured along anterior frontal margin between inner angles of orbits" id="ABBRID0EKXAI" xlink:type="simple">FW</abbrev> 1.41, <italic>N</italic> = 22), wide (<abbrev xmlns:xlink="http://www.w3.org/1999/xlink" xlink:title="carapace width measured at widest point" id="ABBRID0EQXAI" xlink:type="simple">CW</abbrev>/<abbrev xmlns:xlink="http://www.w3.org/1999/xlink" xlink:title="front width measured along anterior frontal margin between inner angles of orbits" id="ABBRID0EUXAI" xlink:type="simple">FW</abbrev> 3.14, <italic>N</italic> = 22), smooth; postfrontal crest poorly defined, completely crossing carapace, meeting anterolateral margins of carapace behind intermediate tooth (Fig. <xref ref-type="fig" rid="F7">7a</xref>); mid-groove broad, shallow, epigastric crests poorly defined (Fig. <xref ref-type="fig" rid="F7">7a</xref>); external orbital tooth small, low; epibranchial tooth reduced to granule, almost undetectable (Figs <xref ref-type="fig" rid="F4">4a</xref>, <xref ref-type="fig" rid="F7">7a</xref>); intermediate tooth on anterolateral margin between external orbital, epibranchial teeth small but detectable (Figs <xref ref-type="fig" rid="F4">4a</xref>, <xref ref-type="fig" rid="F7">7a</xref>); anterolateral margin lined by small granules (Figs <xref ref-type="fig" rid="F4">4a</xref>, <xref ref-type="fig" rid="F7">7a</xref>); posterolateral margin continuous with anterolateral margin, curving inward; posterior margin of carapace wide (2/3 <abbrev xmlns:xlink="http://www.w3.org/1999/xlink" xlink:title="carapace width measured at widest point" id="ABBRID0E1YAI" xlink:type="simple">CW</abbrev>). Carapace branchiostegal wall with 2 sutures dividing it into 3 parts (Fig. <xref ref-type="fig" rid="F6">6a</xref>); longitudinal suture beginning at respiratory opening dividing suborbital, subhepatic regions from pterygostomial region (Fig. <xref ref-type="fig" rid="F6">6a</xref>); vertical suture beginning at epibranchial tooth curving sharply down to meet longitudinal suture, marked by row of granules (Figs <xref ref-type="fig" rid="F6">6a</xref>, <xref ref-type="fig" rid="F7">7a</xref>). Sternal sulcus s2/s3, deep, complete, s3 lacking depression (Fig. <xref ref-type="fig" rid="F5">5a</xref>); s3/s4 reduced to 2 short, distinct notches on each side of sternum (Fig. <xref ref-type="fig" rid="F5">5a</xref>); episternal sulci s4/e4, s5/e5, s6/e6 faint or missing, s7/e7 complete (Fig. <xref ref-type="fig" rid="F5">5a</xref>). Mandibular palp 2 segmented; terminal segment (<abbrev xmlns:xlink="http://www.w3.org/1999/xlink" xlink:title="terminal segment of mandibular palp" id="ABBRID0E1ZAI" xlink:type="simple">TS</abbrev>) bilobed, anterior lobe 0.6 × length of terminal segment (Fig. <xref ref-type="fig" rid="F15">15a, d</xref>). Third maxillipeds (Fig. <xref ref-type="fig" rid="F6">6a</xref>) filling entire buccal cavern, except for transversely oval efferent respiratory openings in superior lateral corners; ischium with distinct vertical groove (Fig. <xref ref-type="fig" rid="F14">14a</xref>); exopod lacking flagellum (Fig. <xref ref-type="fig" rid="F14">14a</xref>).</p><fig id="F5" position="float" orientation="portrait"><object-id xmlns:xlink="http://www.w3.org/1999/xlink" content-type="doi" xlink:type="simple">10.3897/zookeys.881.36744.figure5</object-id><object-id xmlns:xlink="http://www.w3.org/1999/xlink" content-type="arpha" xlink:type="simple">CC32A363-1012-522B-8458-82CACE786125</object-id><label>Figure 5.</label><caption><p>Four species of <italic><tp:taxon-name><tp:taxon-name-part taxon-name-part-type="genus" reg="Louisea">Louisea</tp:taxon-name-part></tp:taxon-name></italic> endemic to southwestern Cameroon, thoracic sternites (s1–s8) and pleonal segments (a4–a7). <bold>a</bold> Second largest adult male (<abbrev xmlns:xlink="http://www.w3.org/1999/xlink" xlink:title="carapace width measured at widest point" id="ABBRID0E61AI" xlink:type="simple">CW</abbrev> 16.1 mm) of <italic><tp:taxon-name><tp:taxon-name-part taxon-name-part-type="genus" reg="Louisea">L.</tp:taxon-name-part> <tp:taxon-name-part taxon-name-part-type="species" reg="edeaensis">edeaensis</tp:taxon-name-part></tp:taxon-name></italic> from Lake Ossa wetland complex (<named-content xmlns:xlink="http://www.w3.org/1999/xlink" content-type="dwc:institutional_code" xlink:type="simple">ZMB</named-content> Crust. 30335) <bold>b</bold> largest adult male (<abbrev xmlns:xlink="http://www.w3.org/1999/xlink" xlink:title="carapace width measured at widest point" id="ABBRID0EV2AI" xlink:type="simple">CW</abbrev> 16.2 mm) of <italic><tp:taxon-name><tp:taxon-name-part taxon-name-part-type="genus" reg="Louisea">L.</tp:taxon-name-part> <tp:taxon-name-part taxon-name-part-type="species" reg="balssi">balssi</tp:taxon-name-part></tp:taxon-name></italic> from Man’s Crater Lake Manengouba (<named-content xmlns:xlink="http://www.w3.org/1999/xlink" content-type="dwc:institutional_code" xlink:type="simple">ZMB</named-content> Crust. 30319) (missing left p5) (‘<xref ref-type="bibr" rid="B29">Mvogo Ndongo et al. 2018</xref>: fig. 2c’, <ext-link xmlns:xlink="http://www.w3.org/1999/xlink" xlink:type="simple" ext-link-type="uri" xlink:href="http://www.mapress.com/j/zt">www.mapress.com/j/zt</ext-link>) <bold>c</bold> adult male, holotype (<abbrev xmlns:xlink="http://www.w3.org/1999/xlink" xlink:title="carapace width measured at widest point" id="ABBRID0EU3AI" xlink:type="simple">CW</abbrev> 18.1 mm) of <italic><tp:taxon-name><tp:taxon-name-part taxon-name-part-type="genus" reg="Louisea">L.</tp:taxon-name-part> <tp:taxon-name-part taxon-name-part-type="species" reg="yabassi">yabassi</tp:taxon-name-part></tp:taxon-name></italic> sp. nov. from Yabassi (<named-content xmlns:xlink="http://www.w3.org/1999/xlink" content-type="dwc:institutional_code" xlink:type="simple">ZMB</named-content> Crust. 21575) <bold>d</bold> largest adult male, holotype (<abbrev xmlns:xlink="http://www.w3.org/1999/xlink" xlink:title="carapace width measured at widest point" id="ABBRID0EK4AI" xlink:type="simple">CW</abbrev> 20.0 mm) of <italic><tp:taxon-name><tp:taxon-name-part taxon-name-part-type="genus" reg="Louisea">L.</tp:taxon-name-part> <tp:taxon-name-part taxon-name-part-type="species" reg="nkongsamba">nkongsamba</tp:taxon-name-part></tp:taxon-name></italic> sp. nov. from Mt. Nlonako (<named-content xmlns:xlink="http://www.w3.org/1999/xlink" content-type="dwc:institutional_code" xlink:type="simple">ZMB</named-content> Crust. 31618). Scale bars: 12.42 mm (<bold>a</bold>), 9 mm (<bold>b</bold>), 8.30 mm (<bold>c</bold>), 17 mm (<bold>d</bold>).</p></caption><graphic xmlns:xlink="http://www.w3.org/1999/xlink" xlink:href="zookeys-881-135-g005.jpg" position="float" orientation="portrait" xlink:type="simple" id="oo_347893.jpg"><uri content-type="original_file" xlink:type="simple">https://binary.pensoft.net/fig/347893</uri></graphic></fig><fig id="F6" position="float" orientation="portrait"><object-id xmlns:xlink="http://www.w3.org/1999/xlink" content-type="doi" xlink:type="simple">10.3897/zookeys.881.36744.figure6</object-id><object-id xmlns:xlink="http://www.w3.org/1999/xlink" content-type="arpha" xlink:type="simple">38E2533B-B2D1-561D-BD02-CA0A8AE1484D</object-id><label>Figure 6.</label><caption><p>Four species of <italic><tp:taxon-name><tp:taxon-name-part taxon-name-part-type="genus" reg="Louisea">Louisea</tp:taxon-name-part></tp:taxon-name></italic> endemic to southwestern Cameroon, whole animal, ventral view. <bold>a</bold> Second largest adult male (<abbrev xmlns:xlink="http://www.w3.org/1999/xlink" xlink:title="carapace width measured at widest point" id="ABBRID0E35AI" xlink:type="simple">CW</abbrev> 16.1 mm) of <italic><tp:taxon-name><tp:taxon-name-part taxon-name-part-type="genus" reg="Louisea">L.</tp:taxon-name-part> <tp:taxon-name-part taxon-name-part-type="species" reg="edeaensis">edeaensis</tp:taxon-name-part></tp:taxon-name></italic> from Lake Ossa wetland complex (<named-content xmlns:xlink="http://www.w3.org/1999/xlink" content-type="dwc:institutional_code" xlink:type="simple">ZMB</named-content> Crust. 30335) <bold>b</bold> second largest adult male (<abbrev xmlns:xlink="http://www.w3.org/1999/xlink" xlink:title="carapace width measured at widest point" id="ABBRID0ES6AI" xlink:type="simple">CW</abbrev> 14.8 mm) of <italic><tp:taxon-name><tp:taxon-name-part taxon-name-part-type="genus" reg="Louisea">L.</tp:taxon-name-part> <tp:taxon-name-part taxon-name-part-type="species" reg="balssi">balssi</tp:taxon-name-part></tp:taxon-name></italic> from Man’s Crater Lake Manengouba (<named-content xmlns:xlink="http://www.w3.org/1999/xlink" content-type="dwc:institutional_code" xlink:type="simple">ZMB</named-content> Crust. 30319) <bold>c</bold> adult male, holotype (<abbrev xmlns:xlink="http://www.w3.org/1999/xlink" xlink:title="carapace width measured at widest point" id="ABBRID0EIABI" xlink:type="simple">CW</abbrev> 18.1 mm) of <italic><tp:taxon-name><tp:taxon-name-part taxon-name-part-type="genus" reg="Louisea">L.</tp:taxon-name-part> <tp:taxon-name-part taxon-name-part-type="species" reg="yabassi">yabassi</tp:taxon-name-part></tp:taxon-name></italic> sp. nov. from Yabassi (<named-content xmlns:xlink="http://www.w3.org/1999/xlink" content-type="dwc:institutional_code" xlink:type="simple">ZMB</named-content> Crust. 21575) <bold>d</bold> largest adult male, holotype (<abbrev xmlns:xlink="http://www.w3.org/1999/xlink" xlink:title="carapace width measured at widest point" id="ABBRID0E5ABI" xlink:type="simple">CW</abbrev> 20.0 mm) of <italic><tp:taxon-name><tp:taxon-name-part taxon-name-part-type="genus" reg="Louisea">L.</tp:taxon-name-part> <tp:taxon-name-part taxon-name-part-type="species" reg="nkongsamba">nkongsamba</tp:taxon-name-part></tp:taxon-name></italic> sp. nov. from Mt. Nlonako (<named-content xmlns:xlink="http://www.w3.org/1999/xlink" content-type="dwc:institutional_code" xlink:type="simple">ZMB</named-content> Crust. 31618). Scale bars: 11.63 mm (<bold>a</bold>), 9.61 mm (<bold>b</bold>), 9.50 mm (<bold>c</bold>), 11.60 mm (<bold>d</bold>).</p></caption><graphic xmlns:xlink="http://www.w3.org/1999/xlink" xlink:href="zookeys-881-135-g006.jpg" position="float" orientation="portrait" xlink:type="simple" id="oo_347894.jpg"><uri content-type="original_file" xlink:type="simple">https://binary.pensoft.net/fig/347894</uri></graphic></fig><fig id="F7" position="float" orientation="portrait"><object-id xmlns:xlink="http://www.w3.org/1999/xlink" content-type="doi" xlink:type="simple">10.3897/zookeys.881.36744.figure7</object-id><object-id xmlns:xlink="http://www.w3.org/1999/xlink" content-type="arpha" xlink:type="simple">C53F8338-C5BF-5C1A-A547-E0B0A75FB52E</object-id><label>Figure 7.</label><caption><p>Four species of <italic><tp:taxon-name><tp:taxon-name-part taxon-name-part-type="genus" reg="Louisea">Louisea</tp:taxon-name-part></tp:taxon-name></italic> endemic to Southwestern Cameroon, carapace, frontal view. <bold>a</bold> Second largest adult male (<abbrev xmlns:xlink="http://www.w3.org/1999/xlink" xlink:title="carapace width measured at widest point" id="ABBRID0EQCBI" xlink:type="simple">CW</abbrev> 16.1 mm) of <italic><tp:taxon-name><tp:taxon-name-part taxon-name-part-type="genus" reg="Louisea">L.</tp:taxon-name-part> <tp:taxon-name-part taxon-name-part-type="species" reg="edeaensis">edeaensis</tp:taxon-name-part></tp:taxon-name></italic> from Lake Ossa wetland complex (<named-content xmlns:xlink="http://www.w3.org/1999/xlink" content-type="dwc:institutional_code" xlink:type="simple">ZMB</named-content> Crust. 30335) <bold>b</bold> second largest adult male (<abbrev xmlns:xlink="http://www.w3.org/1999/xlink" xlink:title="carapace width measured at widest point" id="ABBRID0EGDBI" xlink:type="simple">CW</abbrev> 14.8 mm) of <italic><tp:taxon-name><tp:taxon-name-part taxon-name-part-type="genus" reg="Louisea">L.</tp:taxon-name-part> <tp:taxon-name-part taxon-name-part-type="species" reg="balssi">balssi</tp:taxon-name-part></tp:taxon-name></italic> from Man’s Crater Lake Manengouba (<named-content xmlns:xlink="http://www.w3.org/1999/xlink" content-type="dwc:institutional_code" xlink:type="simple">ZMB</named-content> Crust. 30319) <bold>c</bold> adult male, holotype (<abbrev xmlns:xlink="http://www.w3.org/1999/xlink" xlink:title="carapace width measured at widest point" id="ABBRID0E3DBI" xlink:type="simple">CW</abbrev> 18.1 mm) of <italic><tp:taxon-name><tp:taxon-name-part taxon-name-part-type="genus" reg="Louisea">L.</tp:taxon-name-part> <tp:taxon-name-part taxon-name-part-type="species" reg="yabassi">yabassi</tp:taxon-name-part></tp:taxon-name></italic> sp. nov. from Yabassi (<named-content xmlns:xlink="http://www.w3.org/1999/xlink" content-type="dwc:institutional_code" xlink:type="simple">ZMB</named-content> Crust. 21575) <bold>d</bold> largest adult male, holotype (<abbrev xmlns:xlink="http://www.w3.org/1999/xlink" xlink:title="carapace width measured at widest point" id="ABBRID0ESEBI" xlink:type="simple">CW</abbrev> 20.0 mm) of <italic><tp:taxon-name><tp:taxon-name-part taxon-name-part-type="genus" reg="Louisea">L.</tp:taxon-name-part> <tp:taxon-name-part taxon-name-part-type="species" reg="nkongsamba">nkongsamba</tp:taxon-name-part></tp:taxon-name></italic> sp. nov. from Mt. Nlonako (<named-content xmlns:xlink="http://www.w3.org/1999/xlink" content-type="dwc:institutional_code" xlink:type="simple">ZMB</named-content> Crust. 31618). Scale bars: 7.20 mm (<bold>a</bold>), 6.60 mm (<bold>b</bold>), 8.06 mm (<bold>c</bold>), 8.70 mm (<bold>d</bold>).</p></caption><graphic xmlns:xlink="http://www.w3.org/1999/xlink" xlink:href="zookeys-881-135-g007.jpg" position="float" orientation="portrait" xlink:type="simple" id="oo_347895.jpg"><uri content-type="original_file" xlink:type="simple">https://binary.pensoft.net/fig/347895</uri></graphic></fig><p>Male chelipeds greatly unequal, right cheliped larger than left cheliped (Figs <xref ref-type="fig" rid="F3">3a</xref>, <xref ref-type="fig" rid="F6">6a</xref>). Dactylus, propodus of right (major) cheliped slim, elongated; fixed finger (propodus) with 4 large pointed teeth (3 proximal, 1 distal); movable finger (dactylus) relatively stout, straight, with 2 large teeth (1 proximal, 1 medial) (Fig. <xref ref-type="fig" rid="F8">8a</xref>). Dactylus, propodus of left (minor) cheliped slender, with small teeth on occluding margins (Figs <xref ref-type="fig" rid="F2">2a</xref>, <xref ref-type="fig" rid="F3">3a</xref>). Medial inferior margin of cheliped merus with large jagged distal tooth angled outward at 90°, followed by numerous distinct smaller teeth decreasing in size proximally (Figs <xref ref-type="fig" rid="F6">6a</xref>, <xref ref-type="fig" rid="F9">9a</xref>; see <xref ref-type="bibr" rid="B26">Mvogo Ndongo et al. 2017a</xref>: fig. 1B). Cheliped carpus inner margin with 2 large pointed teeth, distal tooth long, broad with pointed tip; proximal tooth longer than distal tooth (Fig. <xref ref-type="fig" rid="F10">10a</xref>). Walking legs (p2–p5) slender, p4 longest, p5 shortest; dactyli (p2–p5) tapering to point, each bearing rows of downward-pointing sharp bristles, p5 dactylus shortest (Figs <xref ref-type="fig" rid="F2">2a</xref>, <xref ref-type="fig" rid="F3">3a</xref>).</p><fig id="F8" position="float" orientation="portrait"><object-id xmlns:xlink="http://www.w3.org/1999/xlink" content-type="doi" xlink:type="simple">10.3897/zookeys.881.36744.figure8</object-id><object-id xmlns:xlink="http://www.w3.org/1999/xlink" content-type="arpha" xlink:type="simple">4158C15A-D2B9-5A00-8694-F6024262D530</object-id><label>Figure 8.</label><caption><p>Four species of <italic><tp:taxon-name><tp:taxon-name-part taxon-name-part-type="genus" reg="Louisea">Louisea</tp:taxon-name-part></tp:taxon-name></italic> endemic to Southwestern Cameroon, frontal view of right and left chela. <bold>a, b</bold> Second largest adult male (<abbrev xmlns:xlink="http://www.w3.org/1999/xlink" xlink:title="carapace width measured at widest point" id="ABBRID0ESHBI" xlink:type="simple">CW</abbrev> 16.1 mm) of <italic><tp:taxon-name><tp:taxon-name-part taxon-name-part-type="genus" reg="Louisea">L.</tp:taxon-name-part> <tp:taxon-name-part taxon-name-part-type="species" reg="edeaensis">edeaensis</tp:taxon-name-part></tp:taxon-name></italic> from Lake Ossa wetland complex (<named-content xmlns:xlink="http://www.w3.org/1999/xlink" content-type="dwc:institutional_code" xlink:type="simple">ZMB</named-content> Crust. 30335) <bold>c, d</bold> largest adult male (<abbrev xmlns:xlink="http://www.w3.org/1999/xlink" xlink:title="carapace width measured at widest point" id="ABBRID0EIIBI" xlink:type="simple">CW</abbrev> 16.2 mm) of <italic><tp:taxon-name><tp:taxon-name-part taxon-name-part-type="genus" reg="Louisea">L.</tp:taxon-name-part> <tp:taxon-name-part taxon-name-part-type="species" reg="balssi">balssi</tp:taxon-name-part></tp:taxon-name></italic> from Man’s Crater Lake Manengouba (<named-content xmlns:xlink="http://www.w3.org/1999/xlink" content-type="dwc:institutional_code" xlink:type="simple">ZMB</named-content> Crust. 30319) (missing left p5) (‘<xref ref-type="bibr" rid="B29">Mvogo Ndongo et al. 2018</xref>: fig. 3a, b’, <ext-link xmlns:xlink="http://www.w3.org/1999/xlink" xlink:type="simple" ext-link-type="uri" xlink:href="http://www.mapress.com/j/zt">www.mapress.com/j/zt</ext-link>) <bold>e, f</bold> adult male, holotype (<abbrev xmlns:xlink="http://www.w3.org/1999/xlink" xlink:title="carapace width measured at widest point" id="ABBRID0EHJBI" xlink:type="simple">CW</abbrev> 18.1 mm) of <italic><tp:taxon-name><tp:taxon-name-part taxon-name-part-type="genus" reg="Louisea">L.</tp:taxon-name-part> <tp:taxon-name-part taxon-name-part-type="species" reg="yabassi">yabassi</tp:taxon-name-part></tp:taxon-name></italic> sp. nov. from Yabassi (<named-content xmlns:xlink="http://www.w3.org/1999/xlink" content-type="dwc:institutional_code" xlink:type="simple">ZMB</named-content> Crust. 21575) <bold>g, h</bold> largest adult male, holotype (<abbrev xmlns:xlink="http://www.w3.org/1999/xlink" xlink:title="carapace width measured at widest point" id="ABBRID0E4JBI" xlink:type="simple">CW</abbrev> 20.0 mm) of <italic><tp:taxon-name><tp:taxon-name-part taxon-name-part-type="genus" reg="Louisea">L.</tp:taxon-name-part> <tp:taxon-name-part taxon-name-part-type="species" reg="nkongsamba">nkongsamba</tp:taxon-name-part></tp:taxon-name></italic> sp. nov. from Mt. Nlonako (<named-content xmlns:xlink="http://www.w3.org/1999/xlink" content-type="dwc:institutional_code" xlink:type="simple">ZMB</named-content> Crust. 31618). Scale bars: 5 mm (<bold>a, c, e, g</bold>), 2 mm (<bold>b, d, f</bold>), 10 mm (<bold>h</bold>).</p></caption><graphic xmlns:xlink="http://www.w3.org/1999/xlink" xlink:href="zookeys-881-135-g008.jpg" position="float" orientation="portrait" xlink:type="simple" id="oo_347896.jpg"><uri content-type="original_file" xlink:type="simple">https://binary.pensoft.net/fig/347896</uri></graphic></fig><fig id="F9" position="float" orientation="portrait"><object-id xmlns:xlink="http://www.w3.org/1999/xlink" content-type="doi" xlink:type="simple">10.3897/zookeys.881.36744.figure9</object-id><object-id xmlns:xlink="http://www.w3.org/1999/xlink" content-type="arpha" xlink:type="simple">311CCDDF-9558-5F7F-85F7-F426D71859B7</object-id><label>Figure 9.</label><caption><p>Four species of <italic><tp:taxon-name><tp:taxon-name-part taxon-name-part-type="genus" reg="Louisea">Louisea</tp:taxon-name-part></tp:taxon-name></italic> endemic to southwestern Cameroon, right cheliped merus. <bold>a</bold> Second largest adult male (<abbrev xmlns:xlink="http://www.w3.org/1999/xlink" xlink:title="carapace width measured at widest point" id="ABBRID0ENLBI" xlink:type="simple">CW</abbrev> 16.1 mm) of <italic><tp:taxon-name><tp:taxon-name-part taxon-name-part-type="genus" reg="Louisea">L.</tp:taxon-name-part> <tp:taxon-name-part taxon-name-part-type="species" reg="edeaensis">edeaensis</tp:taxon-name-part></tp:taxon-name></italic> from Lake Ossa wetland complex (<named-content xmlns:xlink="http://www.w3.org/1999/xlink" content-type="dwc:institutional_code" xlink:type="simple">ZMB</named-content> Crust. 30335) <bold>b</bold> largest adult male (<abbrev xmlns:xlink="http://www.w3.org/1999/xlink" xlink:title="carapace width measured at widest point" id="ABBRID0EDMBI" xlink:type="simple">CW</abbrev> 16.2 mm) of <italic><tp:taxon-name><tp:taxon-name-part taxon-name-part-type="genus" reg="Louisea">L.</tp:taxon-name-part> <tp:taxon-name-part taxon-name-part-type="species" reg="balssi">balssi</tp:taxon-name-part></tp:taxon-name></italic> from Man’s Crater Lake Manengouba (<named-content xmlns:xlink="http://www.w3.org/1999/xlink" content-type="dwc:institutional_code" xlink:type="simple">ZMB</named-content> Crust. 30319) (missing left p5) (‘<xref ref-type="bibr" rid="B29">Mvogo Ndongo et al. 2018</xref>: fig. 3d’, <ext-link xmlns:xlink="http://www.w3.org/1999/xlink" xlink:type="simple" ext-link-type="uri" xlink:href="http://www.mapress.com/j/zt">www.mapress.com/j/zt</ext-link>) <bold>c</bold> adult male, holotype (<abbrev xmlns:xlink="http://www.w3.org/1999/xlink" xlink:title="carapace width measured at widest point" id="ABBRID0ECNBI" xlink:type="simple">CW</abbrev> 18.1 mm) of <italic><tp:taxon-name><tp:taxon-name-part taxon-name-part-type="genus" reg="Louisea">L.</tp:taxon-name-part> <tp:taxon-name-part taxon-name-part-type="species" reg="yabassi">yabassi</tp:taxon-name-part></tp:taxon-name></italic> sp. nov. from Yabassi (<named-content xmlns:xlink="http://www.w3.org/1999/xlink" content-type="dwc:institutional_code" xlink:type="simple">ZMB</named-content> Crust. 21575) <bold>d</bold> largest adult male, holotype (<abbrev xmlns:xlink="http://www.w3.org/1999/xlink" xlink:title="carapace width measured at widest point" id="ABBRID0EYNBI" xlink:type="simple">CW</abbrev> 20.0 mm) of <italic><tp:taxon-name><tp:taxon-name-part taxon-name-part-type="genus" reg="Louisea">L.</tp:taxon-name-part> <tp:taxon-name-part taxon-name-part-type="species" reg="nkongsamba">nkongsamba</tp:taxon-name-part></tp:taxon-name></italic> sp. nov. from Mt. Nlonako (<named-content xmlns:xlink="http://www.w3.org/1999/xlink" content-type="dwc:institutional_code" xlink:type="simple">ZMB</named-content> Crust. 31618). Scale bars: 5 mm (<bold>a, c</bold>), 2 mm (<bold>b</bold>), 10 mm (<bold>d</bold>).</p></caption><graphic xmlns:xlink="http://www.w3.org/1999/xlink" xlink:href="zookeys-881-135-g009.jpg" position="float" orientation="portrait" xlink:type="simple" id="oo_347897.jpg"><uri content-type="original_file" xlink:type="simple">https://binary.pensoft.net/fig/347897</uri></graphic></fig><p>Male pleon triangular, telson (a7) rounded at distal margin (Fig. <xref ref-type="fig" rid="F5">5a</xref>). <abbrev xmlns:xlink="http://www.w3.org/1999/xlink" xlink:title="male first gonopod" id="ABBRID0E4OBI" xlink:type="simple">G1</abbrev><abbrev xmlns:xlink="http://www.w3.org/1999/xlink" xlink:title="terminal article of G1 or G2" id="ABBRID0EBPBI" xlink:type="simple">TA</abbrev> short (<abbrev xmlns:xlink="http://www.w3.org/1999/xlink" xlink:title="terminal article of G1 or G2" id="ABBRID0EFPBI" xlink:type="simple">TA</abbrev>/<abbrev xmlns:xlink="http://www.w3.org/1999/xlink" xlink:title="subterminal segment of G1 or G2" id="ABBRID0EJPBI" xlink:type="simple">SS</abbrev> 0.3), directed outward at 45° angle to longitudinal axis of <abbrev xmlns:xlink="http://www.w3.org/1999/xlink" xlink:title="male first gonopod" id="ABBRID0ENPBI" xlink:type="simple">G1</abbrev><abbrev xmlns:xlink="http://www.w3.org/1999/xlink" xlink:title="subterminal segment of G1 or G2" id="ABBRID0ERPBI" xlink:type="simple">SS</abbrev>, proximally distinctly broad, abruptly narrow, slim and tube-like at distal two-thirds (Figs <xref ref-type="fig" rid="F11">11a</xref>, <xref ref-type="fig" rid="F12">12a</xref>). <abbrev xmlns:xlink="http://www.w3.org/1999/xlink" xlink:title="male first gonopod" id="ABBRID0E4PBI" xlink:type="simple">G1</abbrev><abbrev xmlns:xlink="http://www.w3.org/1999/xlink" xlink:title="subterminal segment of G1 or G2" id="ABBRID0EBQBI" xlink:type="simple">SS</abbrev> tapering slightly from broad basal margin to relatively wide distal margin (0.6 × <abbrev xmlns:xlink="http://www.w3.org/1999/xlink" xlink:title="subterminal segment of G1 or G2" id="ABBRID0EFQBI" xlink:type="simple">SS</abbrev> basal margin); dorsal face with broad dorsal membrane (maximum width 0.1 ×<abbrev xmlns:xlink="http://www.w3.org/1999/xlink" xlink:title="subterminal segment of G1 or G2" id="ABBRID0EJQBI" xlink:type="simple">SS</abbrev> length) at <abbrev xmlns:xlink="http://www.w3.org/1999/xlink" xlink:title="terminal article of G1 or G2" id="ABBRID0ENQBI" xlink:type="simple">TA</abbrev>/<abbrev xmlns:xlink="http://www.w3.org/1999/xlink" xlink:title="subterminal segment of G1 or G2" id="ABBRID0ERQBI" xlink:type="simple">SS</abbrev> junction (Fig. <xref ref-type="fig" rid="F11">11a</xref>); ventral face with raised triangular flap extending halfway across segment forming roof of chamber for <abbrev xmlns:xlink="http://www.w3.org/1999/xlink" xlink:title="male second gonopod" id="ABBRID0EZQBI" xlink:type="simple">G2</abbrev>, flap tapering diagonally from broad base to narrow point at <abbrev xmlns:xlink="http://www.w3.org/1999/xlink" xlink:title="subterminal segment of G1 or G2" id="ABBRID0E4QBI" xlink:type="simple">SS</abbrev>/<abbrev xmlns:xlink="http://www.w3.org/1999/xlink" xlink:title="terminal article of G1 or G2" id="ABBRID0EBRBI" xlink:type="simple">TA</abbrev> junction (Fig. <xref ref-type="fig" rid="F12">12a</xref>). <abbrev xmlns:xlink="http://www.w3.org/1999/xlink" xlink:title="male second gonopod" id="ABBRID0EJRBI" xlink:type="simple">G2</abbrev><abbrev xmlns:xlink="http://www.w3.org/1999/xlink" xlink:title="terminal article of G1 or G2" id="ABBRID0ENRBI" xlink:type="simple">TA</abbrev> long (<abbrev xmlns:xlink="http://www.w3.org/1999/xlink" xlink:title="terminal article of G1 or G2" id="ABBRID0ERRBI" xlink:type="simple">TA</abbrev>/<abbrev xmlns:xlink="http://www.w3.org/1999/xlink" xlink:title="subterminal segment of G1 or G2" id="ABBRID0EVRBI" xlink:type="simple">SS</abbrev> = 0.40), flagellum-like, almost as long as <abbrev xmlns:xlink="http://www.w3.org/1999/xlink" xlink:title="male second gonopod" id="ABBRID0EZRBI" xlink:type="simple">G2</abbrev><abbrev xmlns:xlink="http://www.w3.org/1999/xlink" xlink:title="subterminal segment of G1 or G2" id="ABBRID0E4RBI" xlink:type="simple">SS</abbrev> (Fig. <xref ref-type="fig" rid="F13">13a</xref>); <abbrev xmlns:xlink="http://www.w3.org/1999/xlink" xlink:title="male second gonopod" id="ABBRID0EFSBI" xlink:type="simple">G2</abbrev><abbrev xmlns:xlink="http://www.w3.org/1999/xlink" xlink:title="subterminal segment of G1 or G2" id="ABBRID0EJSBI" xlink:type="simple">SS</abbrev> wide at base, tapering sharply to long, thin process with raised rim at junction with <abbrev xmlns:xlink="http://www.w3.org/1999/xlink" xlink:title="terminal article of G1 or G2" id="ABBRID0ENSBI" xlink:type="simple">TA</abbrev> (Fig. <xref ref-type="fig" rid="F13">13a</xref>). Mature between <abbrev xmlns:xlink="http://www.w3.org/1999/xlink" xlink:title="carapace width measured at widest point" id="ABBRID0EVSBI" xlink:type="simple">CW</abbrev> 14–23 mm.</p><fig id="F10" position="float" orientation="portrait"><object-id xmlns:xlink="http://www.w3.org/1999/xlink" content-type="doi" xlink:type="simple">10.3897/zookeys.881.36744.figure10</object-id><object-id xmlns:xlink="http://www.w3.org/1999/xlink" content-type="arpha" xlink:type="simple">84451F3F-CC9E-577C-92CB-A344C88AC34A</object-id><label>Figure 10.</label><caption><p>Four species of <italic><tp:taxon-name><tp:taxon-name-part taxon-name-part-type="genus" reg="Louisea">Louisea</tp:taxon-name-part></tp:taxon-name></italic> endemic to southwestern Cameroon, right cheliped carpus. <bold>a</bold> Second largest adult male (<abbrev xmlns:xlink="http://www.w3.org/1999/xlink" xlink:title="carapace width measured at widest point" id="ABBRID0EKTBI" xlink:type="simple">CW</abbrev> 16.1 mm) of <italic><tp:taxon-name><tp:taxon-name-part taxon-name-part-type="genus" reg="Louisea">L.</tp:taxon-name-part> <tp:taxon-name-part taxon-name-part-type="species" reg="edeaensis">edeaensis</tp:taxon-name-part></tp:taxon-name></italic> from Lake Ossa wetland complex (<named-content xmlns:xlink="http://www.w3.org/1999/xlink" content-type="dwc:institutional_code" xlink:type="simple">ZMB</named-content> Crust. 30335) <bold>b</bold> largest adult male (<abbrev xmlns:xlink="http://www.w3.org/1999/xlink" xlink:title="carapace width measured at widest point" id="ABBRID0EAUBI" xlink:type="simple">CW</abbrev> 16.2 mm) of <italic><tp:taxon-name><tp:taxon-name-part taxon-name-part-type="genus" reg="Louisea">L.</tp:taxon-name-part> <tp:taxon-name-part taxon-name-part-type="species" reg="balssi">balssi</tp:taxon-name-part></tp:taxon-name></italic> from Man’s Crater Lake Manengouba (<named-content xmlns:xlink="http://www.w3.org/1999/xlink" content-type="dwc:institutional_code" xlink:type="simple">ZMB</named-content> Crust. 30319) (‘<xref ref-type="bibr" rid="B29">Mvogo Ndongo et al. 2018</xref>: fig. 3c’, <ext-link xmlns:xlink="http://www.w3.org/1999/xlink" xlink:type="simple" ext-link-type="uri" xlink:href="http://www.mapress.com/j/zt">www.mapress.com/j/zt</ext-link>) <bold>c</bold> adult male, holotype (<abbrev xmlns:xlink="http://www.w3.org/1999/xlink" xlink:title="carapace width measured at widest point" id="ABBRID0E6UBI" xlink:type="simple">CW</abbrev> 18.1 mm) of <italic><tp:taxon-name><tp:taxon-name-part taxon-name-part-type="genus" reg="Louisea">L.</tp:taxon-name-part> <tp:taxon-name-part taxon-name-part-type="species" reg="yabassi">yabassi</tp:taxon-name-part></tp:taxon-name></italic> sp. nov. from Yabassi (<named-content xmlns:xlink="http://www.w3.org/1999/xlink" content-type="dwc:institutional_code" xlink:type="simple">ZMB</named-content> Crust. 21575) <bold>d</bold> largest adult male, holotype (<abbrev xmlns:xlink="http://www.w3.org/1999/xlink" xlink:title="carapace width measured at widest point" id="ABBRID0EVVBI" xlink:type="simple">CW</abbrev> 20.0 mm) of <italic><tp:taxon-name><tp:taxon-name-part taxon-name-part-type="genus" reg="Louisea">L.</tp:taxon-name-part> <tp:taxon-name-part taxon-name-part-type="species" reg="nkongsamba">nkongsamba</tp:taxon-name-part></tp:taxon-name></italic> sp. nov. from Mt. Nlonako (<named-content xmlns:xlink="http://www.w3.org/1999/xlink" content-type="dwc:institutional_code" xlink:type="simple">ZMB</named-content> Crust. 31618). Scale bars: 5 mm (<bold>a, c</bold>), 2 mm (<bold>b</bold>), 10 mm (<bold>d</bold>).</p></caption><graphic xmlns:xlink="http://www.w3.org/1999/xlink" xlink:href="zookeys-881-135-g010.jpg" position="float" orientation="portrait" xlink:type="simple" id="oo_347898.jpg"><uri content-type="original_file" xlink:type="simple">https://binary.pensoft.net/fig/347898</uri></graphic></fig><fig id="F11" position="float" orientation="portrait"><object-id xmlns:xlink="http://www.w3.org/1999/xlink" content-type="doi" xlink:type="simple">10.3897/zookeys.881.36744.figure11</object-id><object-id xmlns:xlink="http://www.w3.org/1999/xlink" content-type="arpha" xlink:type="simple">FA0D4B2B-2853-5854-93FB-3FC47DFA1775</object-id><label>Figure 11.</label><caption><p>Four species of <italic><tp:taxon-name><tp:taxon-name-part taxon-name-part-type="genus" reg="Louisea">Louisea</tp:taxon-name-part></tp:taxon-name></italic> endemic to southwestern Cameroon, right <abbrev xmlns:xlink="http://www.w3.org/1999/xlink" xlink:title="male first gonopod" id="ABBRID0EDXBI" xlink:type="simple">G1</abbrev> dorsal view (<bold>a–c</bold>), left <abbrev xmlns:xlink="http://www.w3.org/1999/xlink" xlink:title="male first gonopod" id="ABBRID0EJXBI" xlink:type="simple">G1</abbrev> dorsal view (<bold>d</bold>). <bold>a</bold> Second largest adult male (<abbrev xmlns:xlink="http://www.w3.org/1999/xlink" xlink:title="carapace width measured at widest point" id="ABBRID0ERXBI" xlink:type="simple">CW</abbrev> 16.1 mm) of <italic><tp:taxon-name><tp:taxon-name-part taxon-name-part-type="genus" reg="Louisea">L.</tp:taxon-name-part> <tp:taxon-name-part taxon-name-part-type="species" reg="edeaensis">edeaensis</tp:taxon-name-part></tp:taxon-name></italic> from Lake Ossa wetland complex (<named-content xmlns:xlink="http://www.w3.org/1999/xlink" content-type="dwc:institutional_code" xlink:type="simple">ZMB</named-content> Crust. 30335) <bold>b</bold> largest adult male (<abbrev xmlns:xlink="http://www.w3.org/1999/xlink" xlink:title="carapace width measured at widest point" id="ABBRID0EHYBI" xlink:type="simple">CW</abbrev> 16.2 mm) of <italic><tp:taxon-name><tp:taxon-name-part taxon-name-part-type="genus" reg="Louisea">L.</tp:taxon-name-part> <tp:taxon-name-part taxon-name-part-type="species" reg="balssi">balssi</tp:taxon-name-part></tp:taxon-name></italic> from Man’s Crater Lake Manengouba (<named-content xmlns:xlink="http://www.w3.org/1999/xlink" content-type="dwc:institutional_code" xlink:type="simple">ZMB</named-content> Crust. 30319) (‘<xref ref-type="bibr" rid="B29">Mvogo Ndongo et al. 2018</xref>: fig. 5a’, <ext-link xmlns:xlink="http://www.w3.org/1999/xlink" xlink:type="simple" ext-link-type="uri" xlink:href="http://www.mapress.com/j/zt">www.mapress.com/j/zt</ext-link>) <bold>c</bold> adult male, holotype (<abbrev xmlns:xlink="http://www.w3.org/1999/xlink" xlink:title="carapace width measured at widest point" id="ABBRID0EGZBI" xlink:type="simple">CW</abbrev> 18.1 mm) of <italic><tp:taxon-name><tp:taxon-name-part taxon-name-part-type="genus" reg="Louisea">L.</tp:taxon-name-part> <tp:taxon-name-part taxon-name-part-type="species" reg="yabassi">yabassi</tp:taxon-name-part></tp:taxon-name></italic> sp. nov. from Yabassi (<named-content xmlns:xlink="http://www.w3.org/1999/xlink" content-type="dwc:institutional_code" xlink:type="simple">ZMB</named-content> Crust. 21575) <bold>d</bold> largest adult male, holotype (<abbrev xmlns:xlink="http://www.w3.org/1999/xlink" xlink:title="carapace width measured at widest point" id="ABBRID0E3ZBI" xlink:type="simple">CW</abbrev> 20.0 mm) of <italic><tp:taxon-name><tp:taxon-name-part taxon-name-part-type="genus" reg="Louisea">L.</tp:taxon-name-part> <tp:taxon-name-part taxon-name-part-type="species" reg="nkongsamba">nkongsamba</tp:taxon-name-part></tp:taxon-name></italic> sp. nov. from Mt. Nlonako (<named-content xmlns:xlink="http://www.w3.org/1999/xlink" content-type="dwc:institutional_code" xlink:type="simple">ZMB</named-content> Crust. 31618). Scale bars: 2 mm (<bold>a, c, d</bold>), 1 mm (<bold>b</bold>).</p></caption><graphic xmlns:xlink="http://www.w3.org/1999/xlink" xlink:href="zookeys-881-135-g011.jpg" position="float" orientation="portrait" xlink:type="simple" id="oo_347899.jpg"><uri content-type="original_file" xlink:type="simple">https://binary.pensoft.net/fig/347899</uri></graphic></fig><fig id="F12" position="float" orientation="portrait"><object-id xmlns:xlink="http://www.w3.org/1999/xlink" content-type="doi" xlink:type="simple">10.3897/zookeys.881.36744.figure12</object-id><object-id xmlns:xlink="http://www.w3.org/1999/xlink" content-type="arpha" xlink:type="simple">F5A98826-4B13-5A8F-939C-D5A00BB664D7</object-id><label>Figure 12.</label><caption><p>Four species of <italic><tp:taxon-name><tp:taxon-name-part taxon-name-part-type="genus" reg="Louisea">Louisea</tp:taxon-name-part></tp:taxon-name></italic> endemic to southwestern Cameroon, right <abbrev xmlns:xlink="http://www.w3.org/1999/xlink" xlink:title="male first gonopod" id="ABBRID0EI2BI" xlink:type="simple">G1</abbrev> ventral view (<bold>a–c</bold>), left <abbrev xmlns:xlink="http://www.w3.org/1999/xlink" xlink:title="male first gonopod" id="ABBRID0EO2BI" xlink:type="simple">G1</abbrev> ventral view (<bold>d</bold>). <bold>a</bold> Second largest adult male (<abbrev xmlns:xlink="http://www.w3.org/1999/xlink" xlink:title="carapace width measured at widest point" id="ABBRID0EW2BI" xlink:type="simple">CW</abbrev> 16.1 mm) of <italic><tp:taxon-name><tp:taxon-name-part taxon-name-part-type="genus" reg="Louisea">L.</tp:taxon-name-part> <tp:taxon-name-part taxon-name-part-type="species" reg="edeaensis">edeaensis</tp:taxon-name-part></tp:taxon-name></italic> from Lake Ossa wetland complex (<named-content xmlns:xlink="http://www.w3.org/1999/xlink" content-type="dwc:institutional_code" xlink:type="simple">ZMB</named-content> Crust. 30335) <bold>b</bold> largest adult male (<abbrev xmlns:xlink="http://www.w3.org/1999/xlink" xlink:title="carapace width measured at widest point" id="ABBRID0EM3BI" xlink:type="simple">CW</abbrev> 16.2 mm) of <italic><tp:taxon-name><tp:taxon-name-part taxon-name-part-type="genus" reg="Louisea">L.</tp:taxon-name-part> <tp:taxon-name-part taxon-name-part-type="species" reg="balssi">balssi</tp:taxon-name-part></tp:taxon-name></italic> from Man’s Crater Lake Manengouba (<named-content xmlns:xlink="http://www.w3.org/1999/xlink" content-type="dwc:institutional_code" xlink:type="simple">ZMB</named-content> Crust. 30319) (‘<xref ref-type="bibr" rid="B29">Mvogo Ndongo et al. 2018</xref>: fig. 5b’) <bold>c</bold> adult male, holotype (<abbrev xmlns:xlink="http://www.w3.org/1999/xlink" xlink:title="carapace width measured at widest point" id="ABBRID0EG4BI" xlink:type="simple">CW</abbrev> 18.1 mm) of <italic><tp:taxon-name><tp:taxon-name-part taxon-name-part-type="genus" reg="Louisea">L.</tp:taxon-name-part> <tp:taxon-name-part taxon-name-part-type="species" reg="yabassi">yabassi</tp:taxon-name-part></tp:taxon-name></italic> from Yabassi (<named-content xmlns:xlink="http://www.w3.org/1999/xlink" content-type="dwc:institutional_code" xlink:type="simple">ZMB</named-content> Crust. 21575) <bold>d</bold> largest adult male, holotype (<abbrev xmlns:xlink="http://www.w3.org/1999/xlink" xlink:title="carapace width measured at widest point" id="ABBRID0E34BI" xlink:type="simple">CW</abbrev> 20.0 mm) of <italic><tp:taxon-name><tp:taxon-name-part taxon-name-part-type="genus" reg="Louisea">L.</tp:taxon-name-part> <tp:taxon-name-part taxon-name-part-type="species" reg="nkongsamba">nkongsamba</tp:taxon-name-part></tp:taxon-name></italic> sp. nov. from Mt. Nlonako (<named-content xmlns:xlink="http://www.w3.org/1999/xlink" content-type="dwc:institutional_code" xlink:type="simple">ZMB</named-content> Crust. 31618). Scale bars: 2 mm (<bold>a, c, d</bold>), 1 mm (<bold>b</bold>).</p></caption><graphic xmlns:xlink="http://www.w3.org/1999/xlink" xlink:href="zookeys-881-135-g012.jpg" position="float" orientation="portrait" xlink:type="simple" id="oo_347900.jpg"><uri content-type="original_file" xlink:type="simple">https://binary.pensoft.net/fig/347900</uri></graphic></fig><fig id="F13" position="float" orientation="portrait"><object-id xmlns:xlink="http://www.w3.org/1999/xlink" content-type="doi" xlink:type="simple">10.3897/zookeys.881.36744.figure13</object-id><object-id xmlns:xlink="http://www.w3.org/1999/xlink" content-type="arpha" xlink:type="simple">9230F673-A5CB-545E-8C6B-0DA81A465DC5</object-id><label>Figure 13.</label><caption><p>Four species of <italic><tp:taxon-name><tp:taxon-name-part taxon-name-part-type="genus" reg="Louisea">Louisea</tp:taxon-name-part></tp:taxon-name></italic> endemic to southwestern Cameroon, <abbrev xmlns:xlink="http://www.w3.org/1999/xlink" xlink:title="male second gonopod" id="ABBRID0EI6BI" xlink:type="simple">G2</abbrev><bold>a</bold> second largest adult male (<abbrev xmlns:xlink="http://www.w3.org/1999/xlink" xlink:title="carapace width measured at widest point" id="ABBRID0EO6BI" xlink:type="simple">CW</abbrev> 16.1 mm) of <italic><tp:taxon-name><tp:taxon-name-part taxon-name-part-type="genus" reg="Louisea">L.</tp:taxon-name-part> <tp:taxon-name-part taxon-name-part-type="species" reg="edeaensis">edeaensis</tp:taxon-name-part></tp:taxon-name></italic> from Lake Ossa wetland complex (<named-content xmlns:xlink="http://www.w3.org/1999/xlink" content-type="dwc:institutional_code" xlink:type="simple">ZMB</named-content> Crust. 30335) <bold>b</bold> largest adult male (<abbrev xmlns:xlink="http://www.w3.org/1999/xlink" xlink:title="carapace width measured at widest point" id="ABBRID0EEACI" xlink:type="simple">CW</abbrev> 16.2 mm) of <italic><tp:taxon-name><tp:taxon-name-part taxon-name-part-type="genus" reg="Louisea">L.</tp:taxon-name-part> <tp:taxon-name-part taxon-name-part-type="species" reg="balssi">balssi</tp:taxon-name-part></tp:taxon-name></italic> from Man’s Crater Lake Manengouba (<named-content xmlns:xlink="http://www.w3.org/1999/xlink" content-type="dwc:institutional_code" xlink:type="simple">ZMB</named-content> Crust. 30319) <bold>c</bold> adult male, holotype (<abbrev xmlns:xlink="http://www.w3.org/1999/xlink" xlink:title="carapace width measured at widest point" id="ABBRID0E1ACI" xlink:type="simple">CW</abbrev> 18.1 mm) of <italic><tp:taxon-name><tp:taxon-name-part taxon-name-part-type="genus" reg="Louisea">L.</tp:taxon-name-part> <tp:taxon-name-part taxon-name-part-type="species" reg="yabassi">yabassi</tp:taxon-name-part></tp:taxon-name></italic> sp. nov. from Yabassi (<named-content xmlns:xlink="http://www.w3.org/1999/xlink" content-type="dwc:institutional_code" xlink:type="simple">ZMB</named-content> Crust. 21575) <bold>d</bold> largest adult male, holotype (<abbrev xmlns:xlink="http://www.w3.org/1999/xlink" xlink:title="carapace width measured at widest point" id="ABBRID0EQBCI" xlink:type="simple">CW</abbrev> 20.0 mm) of <italic><tp:taxon-name><tp:taxon-name-part taxon-name-part-type="genus" reg="Louisea">L.</tp:taxon-name-part> <tp:taxon-name-part taxon-name-part-type="species" reg="nkongsamba">nkongsamba</tp:taxon-name-part></tp:taxon-name></italic> sp. nov. from Mt. Nlonako (<named-content xmlns:xlink="http://www.w3.org/1999/xlink" content-type="dwc:institutional_code" xlink:type="simple">ZMB</named-content> Crust. 31618). Scale bars: 2 mm (<bold>a–d</bold>).</p></caption><graphic xmlns:xlink="http://www.w3.org/1999/xlink" xlink:href="zookeys-881-135-g013.jpg" position="float" orientation="portrait" xlink:type="simple" id="oo_347901.jpg"><uri content-type="original_file" xlink:type="simple">https://binary.pensoft.net/fig/347901</uri></graphic></fig></tp:treatment-sec><tp:treatment-sec sec-type="remarks" id="SECID0ELCCI"><title>Remarks.</title><p>The description and diagnosis of <italic><tp:taxon-name><tp:taxon-name-part taxon-name-part-type="genus" reg="Louisea">L.</tp:taxon-name-part> <tp:taxon-name-part taxon-name-part-type="species" reg="edeaensis">edeaensis</tp:taxon-name-part></tp:taxon-name></italic> by <xref ref-type="bibr" rid="B8">Cumberlidge (1994)</xref> was based on characters of specimens from Edea and Yabassi. <xref ref-type="bibr" rid="B26">Mvogo Ndongo et al. (2017a)</xref> updated these characters following the discovery of a large series of <italic><tp:taxon-name><tp:taxon-name-part taxon-name-part-type="genus" reg="Louisea">L.</tp:taxon-name-part> <tp:taxon-name-part taxon-name-part-type="species" reg="edeaensis">edeaensis</tp:taxon-name-part></tp:taxon-name></italic> from Bedimet Island in Lake Ossa in August 2015. These specimens included only one adult male that agreed well with the diagnostic characters of the holotype from Edea, and with other specimens from Yaounde and Yabassi. Nevertheless, the morphological variations raised by <xref ref-type="bibr" rid="B8">Cumberlidge (1994)</xref> that distinguished the specimens from Yabassi from those from Yaounde, Edea, and Lake Ossa still remained. The specimens of Lake Ossa examined in this study included five adult males whose morphological characters are consistent with those from Edea and Yaounde, but different from the specimens from Yabassi. This resulted in the present re-description of <italic><tp:taxon-name><tp:taxon-name-part taxon-name-part-type="genus" reg="Louisea">L.</tp:taxon-name-part> <tp:taxon-name-part taxon-name-part-type="species" reg="edeaensis">edeaensis</tp:taxon-name-part></tp:taxon-name></italic>. Differences between <italic><tp:taxon-name><tp:taxon-name-part taxon-name-part-type="genus" reg="Louisea">L.</tp:taxon-name-part> <tp:taxon-name-part taxon-name-part-type="species" reg="edeaensis">edeaensis</tp:taxon-name-part></tp:taxon-name></italic> and its congeners are given below under general remarks.</p></tp:treatment-sec><tp:treatment-sec><!--Section generated to contain objects referenced in tp:taxon-treatment.--><fig id="F2" position="float" orientation="portrait"><object-id xmlns:xlink="http://www.w3.org/1999/xlink" content-type="doi" xlink:type="simple">10.3897/zookeys.881.36744.figure2</object-id><object-id xmlns:xlink="http://www.w3.org/1999/xlink" content-type="arpha" xlink:type="simple">5941E505-CB6A-5F65-BB63-31C351CEA7E6</object-id><label>Figure 2.</label><caption><p>Four species of <italic><tp:taxon-name><tp:taxon-name-part taxon-name-part-type="genus" reg="Louisea">Louisea</tp:taxon-name-part></tp:taxon-name></italic> endemic to southwestern Cameroon, whole animal, dorsal view. <bold>a</bold> Largest adult male (<abbrev xmlns:xlink="http://www.w3.org/1999/xlink" xlink:title="carapace width measured at widest point" id="ABBRID0EXPAG" xlink:type="simple">CW</abbrev> 17.5 mm) of <italic><tp:taxon-name><tp:taxon-name-part taxon-name-part-type="genus" reg="Louisea">L.</tp:taxon-name-part> <tp:taxon-name-part taxon-name-part-type="species" reg="edeaensis">edeaensis</tp:taxon-name-part></tp:taxon-name></italic> from Lake Ossa wetland complex (<named-content xmlns:xlink="http://www.w3.org/1999/xlink" content-type="dwc:institutional_code" xlink:type="simple">ZMB</named-content> Crust. 26930) (missing right cheliped) <bold>b</bold> largest adult male (<abbrev xmlns:xlink="http://www.w3.org/1999/xlink" xlink:title="carapace width measured at widest point" id="ABBRID0ENQAG" xlink:type="simple">CW</abbrev> 16.2 mm) of <italic><tp:taxon-name><tp:taxon-name-part taxon-name-part-type="genus" reg="Louisea">L.</tp:taxon-name-part> <tp:taxon-name-part taxon-name-part-type="species" reg="balssi">balssi</tp:taxon-name-part></tp:taxon-name></italic> from Man’s Crater Lake Manengouba (<named-content xmlns:xlink="http://www.w3.org/1999/xlink" content-type="dwc:institutional_code" xlink:type="simple">ZMB</named-content> Crust. 30319) (missing left p5) (‘<xref ref-type="bibr" rid="B29">Mvogo Ndongo et al. 2018</xref>: fig. 1’, <ext-link xmlns:xlink="http://www.w3.org/1999/xlink" xlink:type="simple" ext-link-type="uri" xlink:href="http://www.mapress.com/j/zt">www.mapress.com/j/zt</ext-link>) <bold>c</bold> largest adult male, holotype (<abbrev xmlns:xlink="http://www.w3.org/1999/xlink" xlink:title="carapace width measured at widest point" id="ABBRID0EMRAG" xlink:type="simple">CW</abbrev> 18.1 mm) of <italic><tp:taxon-name><tp:taxon-name-part taxon-name-part-type="genus" reg="Louisea">L.</tp:taxon-name-part> <tp:taxon-name-part taxon-name-part-type="species" reg="yabassi">yabassi</tp:taxon-name-part></tp:taxon-name></italic> sp. nov. from Yabassi (<named-content xmlns:xlink="http://www.w3.org/1999/xlink" content-type="dwc:institutional_code" xlink:type="simple">ZMB</named-content> Crust. 21575) (missing left p2–p5, and right cheliped and p2, p3) <bold>d</bold> largest adult male, holotype (<abbrev xmlns:xlink="http://www.w3.org/1999/xlink" xlink:title="carapace width measured at widest point" id="ABBRID0ECSAG" xlink:type="simple">CW</abbrev> 20.0 mm) of <italic><tp:taxon-name><tp:taxon-name-part taxon-name-part-type="genus" reg="Louisea">L.</tp:taxon-name-part> <tp:taxon-name-part taxon-name-part-type="species" reg="nkongsamba">nkongsamba</tp:taxon-name-part></tp:taxon-name></italic> sp. nov. from Mt. Nlonako (<named-content xmlns:xlink="http://www.w3.org/1999/xlink" content-type="dwc:institutional_code" xlink:type="simple">ZMB</named-content> Crust. 31618). Scale bars: 8 mm (<bold>a</bold>), 9 mm (<bold>b</bold>), 8.30 mm (<bold>c</bold>), 17 mm (<bold>d</bold>).</p></caption><graphic xmlns:xlink="http://www.w3.org/1999/xlink" xlink:href="zookeys-881-135-g002.jpg" position="float" orientation="portrait" xlink:type="simple" id="oo_347890.jpg"><uri content-type="original_file" xlink:type="simple">https://binary.pensoft.net/fig/347890</uri></graphic></fig><fig id="F3" position="float" orientation="portrait"><object-id xmlns:xlink="http://www.w3.org/1999/xlink" content-type="doi" xlink:type="simple">10.3897/zookeys.881.36744.figure3</object-id><object-id xmlns:xlink="http://www.w3.org/1999/xlink" content-type="arpha" xlink:type="simple">8F85A3E9-4398-5E71-8279-7A1E1182D334</object-id><label>Figure 3.</label><caption><p>Four species of <italic><tp:taxon-name><tp:taxon-name-part taxon-name-part-type="genus" reg="Louisea">Louisea</tp:taxon-name-part></tp:taxon-name></italic> endemic to southwestern Cameroon, whole animal, dorsal view. <bold>a</bold> Second largest adult male (<abbrev xmlns:xlink="http://www.w3.org/1999/xlink" xlink:title="carapace width measured at widest point" id="ABBRID0EUTAG" xlink:type="simple">CW</abbrev> 16.1 mm) of <italic><tp:taxon-name><tp:taxon-name-part taxon-name-part-type="genus" reg="Louisea">L.</tp:taxon-name-part> <tp:taxon-name-part taxon-name-part-type="species" reg="edeaensis">edeaensis</tp:taxon-name-part></tp:taxon-name></italic> from Lake Ossa wetland complex (<named-content xmlns:xlink="http://www.w3.org/1999/xlink" content-type="dwc:institutional_code" xlink:type="simple">ZMB</named-content> Crust. 30335) (missing left p4) <bold>b</bold> second largest adult male (<abbrev xmlns:xlink="http://www.w3.org/1999/xlink" xlink:title="carapace width measured at widest point" id="ABBRID0EKUAG" xlink:type="simple">CW</abbrev> 14.8 mm) of <italic><tp:taxon-name><tp:taxon-name-part taxon-name-part-type="genus" reg="Louisea">L.</tp:taxon-name-part> <tp:taxon-name-part taxon-name-part-type="species" reg="balssi">balssi</tp:taxon-name-part></tp:taxon-name></italic> from Man’s Crater Lake Manengouba (<named-content xmlns:xlink="http://www.w3.org/1999/xlink" content-type="dwc:institutional_code" xlink:type="simple">ZMB</named-content> Crust. 30319) (missing left p4 and right p2) <bold>c</bold> subadult male, paratype (<abbrev xmlns:xlink="http://www.w3.org/1999/xlink" xlink:title="carapace width measured at widest point" id="ABBRID0EAVAG" xlink:type="simple">CW</abbrev> 13.8 mm) of <italic><tp:taxon-name><tp:taxon-name-part taxon-name-part-type="genus" reg="Louisea">L.</tp:taxon-name-part> <tp:taxon-name-part taxon-name-part-type="species" reg="yabassi">yabassi</tp:taxon-name-part></tp:taxon-name></italic> sp. nov. from Yabassi (<named-content xmlns:xlink="http://www.w3.org/1999/xlink" content-type="dwc:institutional_code" xlink:type="simple">ZMB</named-content> Crust. 21575) (missing left p2–p4, and right cheliped and p2–p5) <bold>d</bold> second largest adult male (<abbrev xmlns:xlink="http://www.w3.org/1999/xlink" xlink:title="carapace width measured at widest point" id="ABBRID0EWVAG" xlink:type="simple">CW</abbrev> 18.38 mm) of <italic><tp:taxon-name><tp:taxon-name-part taxon-name-part-type="genus" reg="Louisea">L.</tp:taxon-name-part> <tp:taxon-name-part taxon-name-part-type="species" reg="nkongsamba">nkongsamba</tp:taxon-name-part></tp:taxon-name></italic> sp. nov. from Mt. Nlonako (<named-content xmlns:xlink="http://www.w3.org/1999/xlink" content-type="dwc:institutional_code" xlink:type="simple">ZMB</named-content> Crust. 31618). Scale bars: 12.42 mm (<bold>a</bold>), 10 mm (<bold>b</bold>), 8.42 mm (<bold>c</bold>), 11.63 mm (<bold>d</bold>).</p></caption><graphic xmlns:xlink="http://www.w3.org/1999/xlink" xlink:href="zookeys-881-135-g003.jpg" position="float" orientation="portrait" xlink:type="simple" id="oo_347891.jpg"><uri content-type="original_file" xlink:type="simple">https://binary.pensoft.net/fig/347891</uri></graphic></fig><fig id="F4" position="float" orientation="portrait"><object-id xmlns:xlink="http://www.w3.org/1999/xlink" content-type="doi" xlink:type="simple">10.3897/zookeys.881.36744.figure4</object-id><object-id xmlns:xlink="http://www.w3.org/1999/xlink" content-type="arpha" xlink:type="simple">1B27FFA5-FE9B-5DFA-8535-2E579158CEDB</object-id><label>Figure 4.</label><caption><p>Four species of <italic><tp:taxon-name><tp:taxon-name-part taxon-name-part-type="genus" reg="Louisea">Louisea</tp:taxon-name-part></tp:taxon-name></italic> endemic to southwestern Cameroon, carapace, dorsal view. <bold>a</bold> Largest adult male, holotype (<abbrev xmlns:xlink="http://www.w3.org/1999/xlink" xlink:title="carapace width measured at widest point" id="ABBRID0EIXAG" xlink:type="simple">CW</abbrev> 20.0 mm) of <italic><tp:taxon-name><tp:taxon-name-part taxon-name-part-type="genus" reg="Louisea">L.</tp:taxon-name-part> <tp:taxon-name-part taxon-name-part-type="species" reg="nkongsamba">nkongsamba</tp:taxon-name-part></tp:taxon-name></italic> sp. nov. from Mt. Nlonako (<named-content xmlns:xlink="http://www.w3.org/1999/xlink" content-type="dwc:institutional_code" xlink:type="simple">ZMB</named-content> Crust. 31618) <bold>b</bold> second largest adult male (<abbrev xmlns:xlink="http://www.w3.org/1999/xlink" xlink:title="carapace width measured at widest point" id="ABBRID0E5XAG" xlink:type="simple">CW</abbrev> 14.8 mm) of <italic><tp:taxon-name><tp:taxon-name-part taxon-name-part-type="genus" reg="Louisea">L.</tp:taxon-name-part> <tp:taxon-name-part taxon-name-part-type="species" reg="balssi">balssi</tp:taxon-name-part></tp:taxon-name></italic> from Man’s Crater Lake Manengouba (<named-content xmlns:xlink="http://www.w3.org/1999/xlink" content-type="dwc:institutional_code" xlink:type="simple">ZMB</named-content> Crust. 30319) <bold>c</bold> second largest adult male (<abbrev xmlns:xlink="http://www.w3.org/1999/xlink" xlink:title="carapace width measured at widest point" id="ABBRID0EUYAG" xlink:type="simple">CW</abbrev> 16.1 mm) of <italic><tp:taxon-name><tp:taxon-name-part taxon-name-part-type="genus" reg="Louisea">L.</tp:taxon-name-part> <tp:taxon-name-part taxon-name-part-type="species" reg="edeaensis">edeaensis</tp:taxon-name-part></tp:taxon-name></italic> from Lake Ossa wetland complex (<named-content xmlns:xlink="http://www.w3.org/1999/xlink" content-type="dwc:institutional_code" xlink:type="simple">ZMB</named-content> Crust. 30335) <bold>d</bold> adult male, holotype (<abbrev xmlns:xlink="http://www.w3.org/1999/xlink" xlink:title="carapace width measured at widest point" id="ABBRID0EKZAG" xlink:type="simple">CW</abbrev> 18.1 mm) of <italic><tp:taxon-name><tp:taxon-name-part taxon-name-part-type="genus" reg="Louisea">L.</tp:taxon-name-part> <tp:taxon-name-part taxon-name-part-type="species" reg="yabassi">yabassi</tp:taxon-name-part></tp:taxon-name></italic> sp. nov. from Yabassi (<named-content xmlns:xlink="http://www.w3.org/1999/xlink" content-type="dwc:institutional_code" xlink:type="simple">ZMB</named-content> Crust. 21575). Scale bars: 9.1 mm (<bold>a</bold>), 7.25 mm (<bold>b</bold>), 7.90 mm (<bold>c</bold>), 8.62 mm (<bold>d</bold>).</p></caption><graphic xmlns:xlink="http://www.w3.org/1999/xlink" xlink:href="zookeys-881-135-g004.jpg" position="float" orientation="portrait" xlink:type="simple" id="oo_347892.jpg"><uri content-type="original_file" xlink:type="simple">https://binary.pensoft.net/fig/347892</uri></graphic></fig><fig id="F14" position="float" orientation="portrait"><object-id xmlns:xlink="http://www.w3.org/1999/xlink" content-type="doi" xlink:type="simple">10.3897/zookeys.881.36744.figure14</object-id><object-id xmlns:xlink="http://www.w3.org/1999/xlink" content-type="arpha" xlink:type="simple">C7F3FD16-73DD-5008-A203-16D21BE7A99B</object-id><label>Figure 14.</label><caption><p>Four species of <italic><tp:taxon-name><tp:taxon-name-part taxon-name-part-type="genus" reg="Louisea">Louisea</tp:taxon-name-part></tp:taxon-name></italic> endemic to southwestern Cameroon, left third maxilliped. <bold>a</bold> Second largest adult male (<abbrev xmlns:xlink="http://www.w3.org/1999/xlink" xlink:title="carapace width measured at widest point" id="ABBRID0EMDDI" xlink:type="simple">CW</abbrev> 16.1 mm) of <italic><tp:taxon-name><tp:taxon-name-part taxon-name-part-type="genus" reg="Louisea">L.</tp:taxon-name-part> <tp:taxon-name-part taxon-name-part-type="species" reg="edeaensis">edeaensis</tp:taxon-name-part></tp:taxon-name></italic> from Lake Ossa wetland complex (<named-content xmlns:xlink="http://www.w3.org/1999/xlink" content-type="dwc:institutional_code" xlink:type="simple">ZMB</named-content> Crust. 30335) <bold>b</bold> largest adult male (<abbrev xmlns:xlink="http://www.w3.org/1999/xlink" xlink:title="carapace width measured at widest point" id="ABBRID0ECEDI" xlink:type="simple">CW</abbrev> 16.2 mm) of <italic><tp:taxon-name><tp:taxon-name-part taxon-name-part-type="genus" reg="Louisea">L.</tp:taxon-name-part> <tp:taxon-name-part taxon-name-part-type="species" reg="balssi">balssi</tp:taxon-name-part></tp:taxon-name></italic> from Man’s Crater Lake Manengouba (<named-content xmlns:xlink="http://www.w3.org/1999/xlink" content-type="dwc:institutional_code" xlink:type="simple">ZMB</named-content> Crust. 30319) (‘<xref ref-type="bibr" rid="B29">Mvogo Ndongo et al. 2018</xref>: fig. 4a’, <ext-link xmlns:xlink="http://www.w3.org/1999/xlink" xlink:type="simple" ext-link-type="uri" xlink:href="http://www.mapress.com/j/zt">www.mapress.com/j/zt</ext-link>) <bold>c</bold> adult male, holotype (<abbrev xmlns:xlink="http://www.w3.org/1999/xlink" xlink:title="carapace width measured at widest point" id="ABBRID0EBFDI" xlink:type="simple">CW</abbrev> 18.1 mm) of <italic><tp:taxon-name><tp:taxon-name-part taxon-name-part-type="genus" reg="Louisea">L.</tp:taxon-name-part> <tp:taxon-name-part taxon-name-part-type="species" reg="yabassi">yabassi</tp:taxon-name-part></tp:taxon-name></italic> sp. nov. from Yabassi (<named-content xmlns:xlink="http://www.w3.org/1999/xlink" content-type="dwc:institutional_code" xlink:type="simple">ZMB</named-content> Crust. 21575) <bold>d</bold> largest adult male, holotype (<abbrev xmlns:xlink="http://www.w3.org/1999/xlink" xlink:title="carapace width measured at widest point" id="ABBRID0EXFDI" xlink:type="simple">CW</abbrev> 20.0 mm) of <italic><tp:taxon-name><tp:taxon-name-part taxon-name-part-type="genus" reg="Louisea">L.</tp:taxon-name-part> <tp:taxon-name-part taxon-name-part-type="species" reg="nkongsamba">nkongsamba</tp:taxon-name-part></tp:taxon-name></italic> sp. nov. from Mt. Nlonako (<named-content xmlns:xlink="http://www.w3.org/1999/xlink" content-type="dwc:institutional_code" xlink:type="simple">ZMB</named-content> Crust. 31618). Scale bars: 2 mm (<bold>a–d</bold>).</p></caption><graphic xmlns:xlink="http://www.w3.org/1999/xlink" xlink:href="zookeys-881-135-g014.jpg" position="float" orientation="portrait" xlink:type="simple" id="oo_347902.jpg"><uri content-type="original_file" xlink:type="simple">https://binary.pensoft.net/fig/347902</uri></graphic></fig><fig id="F15" position="float" orientation="portrait"><object-id xmlns:xlink="http://www.w3.org/1999/xlink" content-type="doi" xlink:type="simple">10.3897/zookeys.881.36744.figure15</object-id><object-id xmlns:xlink="http://www.w3.org/1999/xlink" content-type="arpha" xlink:type="simple">2975385C-EBBC-5AEB-836E-16415EB1F4EA</object-id><label>Figure 15.</label><caption><p>Four species of <italic><tp:taxon-name><tp:taxon-name-part taxon-name-part-type="genus" reg="Louisea">Louisea</tp:taxon-name-part></tp:taxon-name></italic> endemic to southwestern Cameroon, ventral view of right mandible. <bold>a</bold> Second largest adult male (<abbrev xmlns:xlink="http://www.w3.org/1999/xlink" xlink:title="carapace width measured at widest point" id="ABBRID0EE3DI" xlink:type="simple">CW</abbrev> 16.1 mm) of <italic><tp:taxon-name><tp:taxon-name-part taxon-name-part-type="genus" reg="Louisea">L.</tp:taxon-name-part> <tp:taxon-name-part taxon-name-part-type="species" reg="edeaensis">edeaensis</tp:taxon-name-part></tp:taxon-name></italic> from Lake Ossa wetland complex (<named-content xmlns:xlink="http://www.w3.org/1999/xlink" content-type="dwc:institutional_code" xlink:type="simple">ZMB</named-content> Crust. 30335) <bold>b</bold> largest adult male (<abbrev xmlns:xlink="http://www.w3.org/1999/xlink" xlink:title="carapace width measured at widest point" id="ABBRID0E13DI" xlink:type="simple">CW</abbrev> 16.2 mm) of <italic><tp:taxon-name><tp:taxon-name-part taxon-name-part-type="genus" reg="Louisea">L.</tp:taxon-name-part> <tp:taxon-name-part taxon-name-part-type="species" reg="balssi">balssi</tp:taxon-name-part></tp:taxon-name></italic> from Man’s Crater Lake Manengouba (<named-content xmlns:xlink="http://www.w3.org/1999/xlink" content-type="dwc:institutional_code" xlink:type="simple">ZMB</named-content> Crust. 30319) <bold>c</bold> adult male, holotype (<abbrev xmlns:xlink="http://www.w3.org/1999/xlink" xlink:title="carapace width measured at widest point" id="ABBRID0EQ4DI" xlink:type="simple">CW</abbrev> 18.1 mm) of <italic><tp:taxon-name><tp:taxon-name-part taxon-name-part-type="genus" reg="Louisea">L.</tp:taxon-name-part> <tp:taxon-name-part taxon-name-part-type="species" reg="yabassi">yabassi</tp:taxon-name-part></tp:taxon-name></italic> sp. nov. from Yabassi (<named-content xmlns:xlink="http://www.w3.org/1999/xlink" content-type="dwc:institutional_code" xlink:type="simple">ZMB</named-content> Crust. 21575) <bold>d</bold> largest adult male, holotype (<abbrev xmlns:xlink="http://www.w3.org/1999/xlink" xlink:title="carapace width measured at widest point" id="ABBRID0EG5DI" xlink:type="simple">CW</abbrev> 20.0 mm) of <italic><tp:taxon-name><tp:taxon-name-part taxon-name-part-type="genus" reg="Louisea">L.</tp:taxon-name-part> <tp:taxon-name-part taxon-name-part-type="species" reg="nkongsamba">nkongsamba</tp:taxon-name-part></tp:taxon-name></italic> sp. nov. from Mt. Nlonako (<named-content xmlns:xlink="http://www.w3.org/1999/xlink" content-type="dwc:institutional_code" xlink:type="simple">ZMB</named-content> Crust. 31618). Scale bars: 1 mm (<bold>a, c</bold>), 2 mm (<bold>b, d</bold>).</p></caption><graphic xmlns:xlink="http://www.w3.org/1999/xlink" xlink:href="zookeys-881-135-g015.jpg" position="float" orientation="portrait" xlink:type="simple" id="oo_347903.jpg"><uri content-type="original_file" xlink:type="simple">https://binary.pensoft.net/fig/347903</uri></graphic></fig></tp:treatment-sec><ref-list><ref id="B29"><mixed-citation xmlns:xlink="http://www.w3.org/1999/xlink" xlink:type="simple"><person-group><name name-style="western"><surname>Mvogo Ndongo</surname><given-names>PA</given-names></name><name name-style="western"><surname>von Rintelen</surname><given-names>T</given-names></name><name name-style="western"><surname>Albrecht</surname><given-names>C</given-names></name><name name-style="western"><surname>Tamesse</surname><given-names>JL</given-names></name><name name-style="western"><surname>Cumberlidge</surname><given-names>N</given-names></name></person-group> (<year>2018</year>) <article-title>Lost species in Cameroon: rediscovery of the endangered freshwater crab, <italic><tp:taxon-name><tp:taxon-name-part taxon-name-part-type="genus">Louisea</tp:taxon-name-part> <tp:taxon-name-part taxon-name-part-type="species">balssi</tp:taxon-name-part></tp:taxon-name></italic> (Bott, 1959) (<tp:taxon-name><tp:taxon-name-part taxon-name-part-type="infraorder">Brachyura</tp:taxon-name-part></tp:taxon-name>: <tp:taxon-name><tp:taxon-name-part taxon-name-part-type="family">Potamonautidae</tp:taxon-name-part></tp:taxon-name>), with notes on its ecology and conservation.</article-title><source>Zootaxa</source><volume>4394</volume>(<issue>3</issue>): <fpage>407</fpage>–<lpage>416</lpage>. <ext-link xlink:type="simple" ext-link-type="doi" xlink:href="10.11646/zootaxa.4394.3.6">https://doi.org/10.11646/zootaxa.4394.3.6</ext-link></mixed-citation></ref><ref id="B2"><mixed-citation xmlns:xlink="http://www.w3.org/1999/xlink" xlink:type="simple"><person-group><name name-style="western"><surname>Bott</surname><given-names>R</given-names></name></person-group> (<year>1969</year>) <article-title>Adaptation, Evolution und Besiedlungsgeschichte der <italic>Süßwasser</italic>krabben der Erde.</article-title><source>Natur und Museum</source><volume>99</volume>: <fpage>266</fpage>–<lpage>275</lpage>.</mixed-citation></ref><ref id="B3"><mixed-citation xmlns:xlink="http://www.w3.org/1999/xlink" xlink:type="simple"><person-group><name name-style="western"><surname>Bott</surname><given-names>R</given-names></name></person-group> (<year>1970</year>) <article-title>Die <italic>Süßwasserkrabben</italic> von Europa, Asien, Australien und ihre Stammesgeschichte. Eine Revision der <tp:taxon-name><tp:taxon-name-part taxon-name-part-type="superfamily">Potamoidea</tp:taxon-name-part></tp:taxon-name> und der <tp:taxon-name><tp:taxon-name-part taxon-name-part-type="superfamily">Parathelphusoidea</tp:taxon-name-part></tp:taxon-name> (<tp:taxon-name><tp:taxon-name-part taxon-name-part-type="subphylum">Crustacea</tp:taxon-name-part></tp:taxon-name>, <tp:taxon-name><tp:taxon-name-part taxon-name-part-type="order">Decapoda</tp:taxon-name-part></tp:taxon-name>).</article-title><source>Abhandlungen der Senckenbergischen Naturforschenden Gesellschaft</source><volume>526</volume>: <fpage>1</fpage>–<lpage>338</lpage>.</mixed-citation></ref><ref id="B6"><mixed-citation xmlns:xlink="http://www.w3.org/1999/xlink" xlink:type="simple"><person-group><name name-style="western"><surname>Cumberlidge</surname><given-names>N</given-names></name></person-group> (<year>1987</year>) <article-title>Notes on the taxonomy of West African gecarcinucids of the genus <italic><tp:taxon-name><tp:taxon-name-part taxon-name-part-type="genus">Globonautes</tp:taxon-name-part></tp:taxon-name></italic> (<tp:taxon-name><tp:taxon-name-part taxon-name-part-type="infraorder">Brachyura</tp:taxon-name-part></tp:taxon-name>, <tp:taxon-name><tp:taxon-name-part taxon-name-part-type="order">Decapoda</tp:taxon-name-part></tp:taxon-name>).</article-title><source>Canadian Journal of Zoology</source><volume>65</volume>: <fpage>2210</fpage>–<lpage>2215</lpage>. <ext-link xlink:type="simple" ext-link-type="doi" xlink:href="10.1139/z87-335">https://doi.org/10.1139/z87-335</ext-link></mixed-citation></ref><ref id="B8"><mixed-citation xmlns:xlink="http://www.w3.org/1999/xlink" xlink:type="simple"><person-group><name name-style="western"><surname>Cumberlidge</surname><given-names>N</given-names></name></person-group> (<year>1994</year>) <article-title><italic><tp:taxon-name><tp:taxon-name-part taxon-name-part-type="genus">Louisea</tp:taxon-name-part></tp:taxon-name></italic>, a new genus of freshwater crab (<tp:taxon-name><tp:taxon-name-part taxon-name-part-type="infraorder">Brachyura</tp:taxon-name-part></tp:taxon-name>: <tp:taxon-name><tp:taxon-name-part taxon-name-part-type="superfamily">Potamoidea</tp:taxon-name-part></tp:taxon-name>: <tp:taxon-name><tp:taxon-name-part taxon-name-part-type="family">Potamonautidae</tp:taxon-name-part></tp:taxon-name>) for <italic><tp:taxon-name><tp:taxon-name-part taxon-name-part-type="genus">Globonautes</tp:taxon-name-part> <tp:taxon-name-part taxon-name-part-type="species">macropus</tp:taxon-name-part> <tp:taxon-name-part taxon-name-part-type="subspecies">edeaensis</tp:taxon-name-part></tp:taxon-name></italic> Bott, 1969 from Cameroon.</article-title><source>Proceedings of the Biological Society of Washington</source><volume>107</volume>(<issue>1</issue>): <fpage>122</fpage>–<lpage>131</lpage>.</mixed-citation></ref><ref id="B31"><mixed-citation xmlns:xlink="http://www.w3.org/1999/xlink" xlink:type="simple"><person-group><name name-style="western"><surname>Ng</surname><given-names>PKL</given-names></name><name name-style="western"><surname>Guinot</surname><given-names>D</given-names></name><name name-style="western"><surname>Davie</surname><given-names>PJF</given-names></name></person-group> (<year>2008</year>) <article-title>Systema Brachyuorum: Part I. An annotated checklist of extant Brachyuran crabs of the world.</article-title><source>Raffles Bulletin of Zoology Supplement</source><volume>17</volume>: <fpage>1</fpage>–<lpage>286</lpage>.</mixed-citation></ref><ref id="B16"><mixed-citation xmlns:xlink="http://www.w3.org/1999/xlink" xlink:type="simple"><person-group><name name-style="western"><surname>Cumberlidge</surname><given-names>N</given-names></name><name name-style="western"><surname>Ng</surname><given-names>PKL</given-names></name><name name-style="western"><surname>Yeo</surname><given-names>DCJ</given-names></name><name name-style="western"><surname>Magalhães</surname><given-names>C</given-names></name><name name-style="western"><surname>Campos</surname><given-names>MR</given-names></name><name name-style="western"><surname>Alvarez</surname><given-names>F</given-names></name><name name-style="western"><surname>Naruse</surname><given-names>T</given-names></name><name name-style="western"><surname>Daniels</surname><given-names>SR</given-names></name><name name-style="western"><surname>Esser</surname><given-names>LJ</given-names></name><name name-style="western"><surname>Attipoe</surname><given-names>FYK</given-names></name><name name-style="western"><surname>Clotilde-Ba</surname><given-names>FL</given-names></name><name name-style="western"><surname>Darwall</surname><given-names>W</given-names></name><name name-style="western"><surname>McIvor</surname><given-names>A</given-names></name><name name-style="western"><surname>Ram</surname><given-names>M</given-names></name><name name-style="western"><surname>Collen</surname><given-names>B</given-names></name></person-group> (<year>2009</year>) <article-title>Freshwater crabs and the biodiversity crisis: importance, threats, status, and conservation challenges.</article-title><source>Biological Conservation</source><volume>142</volume>: <fpage>1665</fpage>–<lpage>1673</lpage>. <ext-link xlink:type="simple" ext-link-type="doi" xlink:href="10.1016/j.biocon.2009.02.038">https://doi.org/10.1016/j.biocon.2009.02.038</ext-link></mixed-citation></ref><ref id="B26"><mixed-citation xmlns:xlink="http://www.w3.org/1999/xlink" xlink:type="simple"><person-group><name name-style="western"><surname>Mvogo Ndongo</surname><given-names>PA</given-names></name><name name-style="western"><surname>von Rintelen</surname><given-names>T</given-names></name><name name-style="western"><surname>Schubart</surname><given-names>CD</given-names></name><name name-style="western"><surname>Albrecht</surname><given-names>C</given-names></name><name name-style="western"><surname>Tamesse</surname><given-names>JL</given-names></name><name name-style="western"><surname>Cumberlidge</surname><given-names>N</given-names></name></person-group> (<year>2017a</year>) <article-title>New data on the taxonomy, ecology, and conservation of the rediscovered <italic><tp:taxon-name><tp:taxon-name-part taxon-name-part-type="genus">Louisea</tp:taxon-name-part> <tp:taxon-name-part taxon-name-part-type="species">edeaensis</tp:taxon-name-part></tp:taxon-name></italic> (Bott, 1969) (<tp:taxon-name><tp:taxon-name-part taxon-name-part-type="infraorder">Brachyura</tp:taxon-name-part></tp:taxon-name>: <tp:taxon-name><tp:taxon-name-part taxon-name-part-type="superfamily">Potamoidea</tp:taxon-name-part></tp:taxon-name>: <tp:taxon-name><tp:taxon-name-part taxon-name-part-type="family">Potamonautidae</tp:taxon-name-part></tp:taxon-name>), an endangered freshwater crab from Cameroon.</article-title><source>Zootaxa</source><volume>4231</volume>(<issue>2</issue>): <fpage>273</fpage>–<lpage>280</lpage>. <ext-link xlink:type="simple" ext-link-type="doi" xlink:href="10.11646/zootaxa.4231.2.9">https://doi.org/10.11646/zootaxa.4231.2.9</ext-link></mixed-citation></ref><ref id="B10"><mixed-citation xmlns:xlink="http://www.w3.org/1999/xlink" xlink:type="simple"><person-group><name name-style="western"><surname>Cumberlidge</surname><given-names>N</given-names></name></person-group> (<year>1999</year>) <source>The Freshwater Crabs of West Africa, Family <tp:taxon-name><tp:taxon-name-part taxon-name-part-type="family">Potamonautidae</tp:taxon-name-part></tp:taxon-name>. Faune et Flore tropicales 35.</source><publisher-name>IRD</publisher-name>, <publisher-loc>Paris</publisher-loc>, <size units="page">382 pp</size>.</mixed-citation></ref></ref-list></tp:taxon-treatment>
