# Supplementary material for: Taxonomic revision of the endemic Cameroonian freshwater crab genus Louisea Cumberlidge, 1994 (Crustacea, Decapoda, Brachyura, Potamonautidae), with descriptions of two new species from Nkongsamba and Yabassi
Source: Zookeys. 2019 Oct 17;881:135–64. doi: 10.3897/zookeys.881.36744 (PMC6813179; doi:10.3897/zookeys.881.36744)
Supplement: XML Treatment for Louisea balssi [file zookeys.881.36744-treatment3.xml]

<!DOCTYPE tp:taxon-treatment
  PUBLIC "-//TaxonX//DTD Taxonomic Treatment Publishing DTD v0 20100105//EN" "tax-treatment-NSO.dtd">
<tp:taxon-treatment xmlns:tp="http://www.plazi.org/taxpub"><tp:treatment-meta><kwd-group><label>Taxon classification</label><kwd><named-content xmlns:xlink="http://www.w3.org/1999/xlink" content-type="kingdom">Animalia</named-content></kwd><kwd><named-content xmlns:xlink="http://www.w3.org/1999/xlink" content-type="order">Decapoda</named-content></kwd><kwd><named-content xmlns:xlink="http://www.w3.org/1999/xlink" content-type="family">Potamonautidae</named-content></kwd></kwd-group><mixed-citation publication-type="journal"><person-group><name><surname>Mvogo Ndongo</surname><given-names>Pierre A.</given-names></name><name><surname>von Rintelen</surname><given-names>Thomas</given-names></name><name><surname>Cumberlidge</surname><given-names>Neil</given-names></name></person-group><article-title>Taxonomic revision of the endemic Cameroonian freshwater crab genus <italic><tp:taxon-name><tp:taxon-name-part taxon-name-part-type="genus" reg="Louisea">Louisea</tp:taxon-name-part></tp:taxon-name></italic> Cumberlidge, 1994 (<tp:taxon-name><tp:taxon-name-part taxon-name-part-type="subphylum">Crustacea</tp:taxon-name-part></tp:taxon-name>, <tp:taxon-name><tp:taxon-name-part taxon-name-part-type="order">Decapoda</tp:taxon-name-part></tp:taxon-name>, <tp:taxon-name><tp:taxon-name-part taxon-name-part-type="infraorder">Brachyura</tp:taxon-name-part></tp:taxon-name>, <tp:taxon-name><tp:taxon-name-part taxon-name-part-type="family">Potamonautidae</tp:taxon-name-part></tp:taxon-name>), with descriptions of two new species from Nkongsamba and Yabassi</article-title><source>Zookeys</source><day>17</day><month>10</month><year>2019</year><volume>881</volume><fpage>135</fpage><lpage>164</lpage><pub-id pub-id-type="doi">10.3897/zookeys.881.36744</pub-id></mixed-citation></tp:treatment-meta><tp:nomenclature><tp:taxon-name><object-id xmlns:xlink="http://www.w3.org/1999/xlink" content-type="arpha" xlink:type="simple">710D45B5-BAE1-50C4-B497-98CDDBE05016</object-id>
                <tp:taxon-name-part taxon-name-part-type="genus" reg="Louisea">Louisea</tp:taxon-name-part>
                <tp:taxon-name-part taxon-name-part-type="species" reg="balssi">balssi</tp:taxon-name-part>
              </tp:taxon-name><tp:taxon-authority>(Bott, 1959)</tp:taxon-authority><xref ref-type="fig" rid="F2">Figs 2b</xref><xref ref-type="fig" rid="F3">, 3b</xref><xref ref-type="fig" rid="F4">, 4b</xref><xref ref-type="fig" rid="F5">, 5b</xref><xref ref-type="fig" rid="F6">, 6b</xref><xref ref-type="fig" rid="F7">, 7b</xref><xref ref-type="fig" rid="F8">, 8c, d</xref><xref ref-type="fig" rid="F9">, 9b</xref><xref ref-type="fig" rid="F10">, 10b</xref><xref ref-type="fig" rid="F11">, 11b</xref><xref ref-type="fig" rid="F12">, 12b</xref><xref ref-type="fig" rid="F13">, 13b</xref><xref ref-type="fig" rid="F14">, 14b</xref><xref ref-type="fig" rid="F15">, 15b</xref><tp:nomenclature-citation-list><tp:nomenclature-citation><tp:taxon-name>
                    <tp:taxon-name-part taxon-name-part-type="genus" reg="Globonautes">Globonautes</tp:taxon-name-part> <tp:taxon-name-part taxon-name-part-type="species" reg="balssi">balssi</tp:taxon-name-part></tp:taxon-name><comment><xref ref-type="bibr" rid="B1">Bott 1959</xref>: 999, fig. 7; <xref ref-type="bibr" rid="B6">Cumberlidge 1987</xref>: 2210; <xref ref-type="bibr" rid="B8">1994</xref>: 127, figs 2 a, b, 3 (j–l only), tables 1–2 (<abbrev xmlns:xlink="http://www.w3.org/1999/xlink" xlink:title="Zoological Institute Museum, Hamburg, Germany" id="ABBRID0E5HCI" xlink:type="simple">ZIM</abbrev> K 3506 only).</comment></tp:nomenclature-citation><tp:nomenclature-citation><tp:taxon-name>
                    <tp:taxon-name-part taxon-name-part-type="genus" reg="Globonautes">Globonautes</tp:taxon-name-part> <tp:taxon-name-part taxon-name-part-type="species" reg="macropus">macropus</tp:taxon-name-part> <tp:taxon-name-part taxon-name-part-type="subspecies" reg="balssi">balssi</tp:taxon-name-part></tp:taxon-name><comment><xref ref-type="bibr" rid="B3">Bott 1970</xref>: 25, pl. 1, figs 6–8.</comment></tp:nomenclature-citation><tp:nomenclature-citation><tp:taxon-name>
                    <tp:taxon-name-part taxon-name-part-type="genus" reg="Louisea">Louisea</tp:taxon-name-part> <tp:taxon-name-part taxon-name-part-type="species" reg="balssi">balssi</tp:taxon-name-part></tp:taxon-name><comment><xref ref-type="bibr" rid="B10">Cumberlidge 1999</xref>: 231, figs 53EE, 54–57, 62G, 68F, tables V, X–XIII, pl. 4 (not figs 46G, 48F, 49G, 52G, table IX); <xref ref-type="bibr" rid="B31">Ng et al. 2008</xref>: 169 (list); <xref ref-type="bibr" rid="B29">Mvogo Ndongo et al. 2018</xref>: 400.</comment></tp:nomenclature-citation></tp:nomenclature-citation-list></tp:nomenclature><tp:treatment-sec sec-type="material" id="SECID0EOJCI"><title>Material examined.</title><p>CAMEROON. Holotype: juvenile male (<abbrev xmlns:xlink="http://www.w3.org/1999/xlink" xlink:title="carapace width measured at widest point" id="ABBRID0EUJCI" xlink:type="simple">CW</abbrev> 12.5 mm), Barombi Mbo [formerly Johann Albrechtshöhe (Government Station Johann Albrecht Mountain), Barombi Station] (<named-content xmlns:xlink="http://www.w3.org/1999/xlink" content-type="dwc:verbatimCoordinates" xlink:type="simple"><named-content content-type="geo-json" specific-use="{&#34;type&#34;:&#34;Point&#34;,&#34;coordinates&#34;:[9.392042,4.666686]}" id="NCID0E2JCI" xlink:type="simple">4.666686N, 9.392042E</named-content></named-content>), 323 m <abbrev xmlns:xlink="http://www.w3.org/1999/xlink" xlink:title="above sea level" id="ABBRID0EAKCI" xlink:type="simple">asl</abbrev>, 10 September 1909, coll. Carl Rathke (<abbrev xmlns:xlink="http://www.w3.org/1999/xlink" xlink:title="Zoological Institute Museum, Hamburg, Germany" id="ABBRID0EEKCI" xlink:type="simple">ZIM</abbrev> K3506). Paratypes: 3 adult females (CWs 22.0, 21.0, 21.0 mm) (ovigerous), subadult female (<abbrev xmlns:xlink="http://www.w3.org/1999/xlink" xlink:title="carapace width measured at widest point" id="ABBRID0EIKCI" xlink:type="simple">CW</abbrev> 13.5 mm), Barombi Mbo [formerly Johann Albrechtshöhe (Government Station Johann Albrecht Mountain), Barombi Station] (<named-content xmlns:xlink="http://www.w3.org/1999/xlink" content-type="dwc:verbatimCoordinates" xlink:type="simple"><named-content content-type="geo-json" specific-use="{&#34;type&#34;:&#34;Point&#34;,&#34;coordinates&#34;:[9.392042,4.666686]}" id="NCID0EPKCI" xlink:type="simple">4.666686N, 9.392042E</named-content></named-content>), 323 m <abbrev xmlns:xlink="http://www.w3.org/1999/xlink" xlink:title="above sea level" id="ABBRID0EUKCI" xlink:type="simple">asl</abbrev>, 10 September 1909, coll. Carl Rathke (<named-content xmlns:xlink="http://www.w3.org/1999/xlink" content-type="dwc:institutional_code" xlink:type="simple">SMF</named-content> 5093, donated by <abbrev xmlns:xlink="http://www.w3.org/1999/xlink" xlink:title="Zoological Institute Museum, Hamburg, Germany" id="ABBRID0E4KCI" xlink:type="simple">ZIM</abbrev> K3506). Other material examined is given in Table <xref ref-type="table" rid="T3">3</xref>.</p><table-wrap id="T3" position="float" orientation="portrait"><label>Table 3.</label><caption><p>Morphometric analysis and collection data of specimens (<italic>N</italic> = 8) of <italic><tp:taxon-name><tp:taxon-name-part taxon-name-part-type="genus" reg="Louisea">Louisea</tp:taxon-name-part> <tp:taxon-name-part taxon-name-part-type="species" reg="balssi">balssi</tp:taxon-name-part></tp:taxon-name></italic> from Cameroon (S.R, Man. Man’s Crater Lake; <named-content xmlns:xlink="http://www.w3.org/1999/xlink" content-type="dwc:verbatimCoordinates" xlink:type="simple"><named-content content-type="geo-json" specific-use="{&#34;type&#34;:&#34;Point&#34;,&#34;coordinates&#34;:[9.827167,5.032472]}" id="NCID0E5LCI" xlink:type="simple">5°01'56.9"N, 9°49'37.8"E</named-content></named-content>; 1,958 m a.s.l.). All measurements are given in mm.</p></caption><table id="TID0EO4AI" rules="all"><tbody><tr><th rowspan="1" colspan="1">Specimens</th><th rowspan="1" colspan="1">
                        <abbrev xmlns:xlink="http://www.w3.org/1999/xlink" xlink:title="carapace width measured at widest point" id="ABBRID0EPMCI" xlink:type="simple">CW</abbrev>
                      </th><th rowspan="1" colspan="1">
                        <abbrev xmlns:xlink="http://www.w3.org/1999/xlink" xlink:title="carapace length measured along medial line from anterior to posterior margin" id="ABBRID0EXMCI" xlink:type="simple">CL</abbrev>
                      </th><th rowspan="1" colspan="1">
                        <abbrev xmlns:xlink="http://www.w3.org/1999/xlink" xlink:title="carapace height measured at maximum height of cephalothorax" id="ABBRID0E6MCI" xlink:type="simple">CH</abbrev>
                      </th><th rowspan="1" colspan="1">
                        <abbrev xmlns:xlink="http://www.w3.org/1999/xlink" xlink:title="front width measured along anterior frontal margin between inner angles of orbits" id="ABBRID0EHNCI" xlink:type="simple">FW</abbrev>
                      </th><th rowspan="1" colspan="1"><abbrev xmlns:xlink="http://www.w3.org/1999/xlink" xlink:title="carapace width measured at widest point" id="ABBRID0EPNCI" xlink:type="simple">CW</abbrev>/<abbrev xmlns:xlink="http://www.w3.org/1999/xlink" xlink:title="front width measured along anterior frontal margin between inner angles of orbits" id="ABBRID0ETNCI" xlink:type="simple">FW</abbrev></th><th rowspan="1" colspan="1"><abbrev xmlns:xlink="http://www.w3.org/1999/xlink" xlink:title="carapace length measured along medial line from anterior to posterior margin" id="ABBRID0E1NCI" xlink:type="simple">CL</abbrev>/<abbrev xmlns:xlink="http://www.w3.org/1999/xlink" xlink:title="front width measured along anterior frontal margin between inner angles of orbits" id="ABBRID0E5NCI" xlink:type="simple">FW</abbrev></th><th rowspan="1" colspan="1"><abbrev xmlns:xlink="http://www.w3.org/1999/xlink" xlink:title="carapace height measured at maximum height of cephalothorax" id="ABBRID0EFOCI" xlink:type="simple">CH</abbrev>/<abbrev xmlns:xlink="http://www.w3.org/1999/xlink" xlink:title="front width measured along anterior frontal margin between inner angles of orbits" id="ABBRID0EJOCI" xlink:type="simple">FW</abbrev></th><th rowspan="1" colspan="1"><abbrev xmlns:xlink="http://www.w3.org/1999/xlink" xlink:title="front width measured along anterior frontal margin between inner angles of orbits" id="ABBRID0EQOCI" xlink:type="simple">FW</abbrev>/<abbrev xmlns:xlink="http://www.w3.org/1999/xlink" xlink:title="carapace length measured along medial line from anterior to posterior margin" id="ABBRID0EUOCI" xlink:type="simple">CL</abbrev></th><th rowspan="1" colspan="1">Coll. Date</th><th rowspan="1" colspan="1">Museum</th></tr><tr><td rowspan="1" colspan="1">1 adult ♂</td><td rowspan="1" colspan="1">16.2</td><td rowspan="1" colspan="1">11.8</td><td rowspan="1" colspan="1">7.1</td><td rowspan="1" colspan="1">5.5</td><td rowspan="1" colspan="1">2.94</td><td rowspan="1" colspan="1">2.14</td><td rowspan="1" colspan="1">1.29</td><td rowspan="1" colspan="1">0.46</td><td rowspan="1" colspan="1">P.A.M.N 14.03.17</td><td rowspan="1" colspan="1"><named-content xmlns:xlink="http://www.w3.org/1999/xlink" content-type="dwc:institutional_code" xlink:type="simple">ZMB</named-content> Crust. 30319</td></tr><tr><td rowspan="1" colspan="1">2 adult ♂</td><td rowspan="1" colspan="1">14.8</td><td rowspan="1" colspan="1">10.7</td><td rowspan="1" colspan="1">6.1</td><td rowspan="1" colspan="1">5.1</td><td rowspan="1" colspan="1">2.90</td><td rowspan="1" colspan="1">2.09</td><td rowspan="1" colspan="1">1.19</td><td rowspan="1" colspan="1">0.47</td><td rowspan="1" colspan="1">P.A.M.N 14.03.17</td><td rowspan="1" colspan="1"><named-content xmlns:xlink="http://www.w3.org/1999/xlink" content-type="dwc:institutional_code" xlink:type="simple">ZMB</named-content> Crust.29628</td></tr><tr><td rowspan="1" colspan="1">3 adult ♂</td><td rowspan="1" colspan="1">14.3</td><td rowspan="1" colspan="1">10.5</td><td rowspan="1" colspan="1">6.0</td><td rowspan="1" colspan="1">5.0</td><td rowspan="1" colspan="1">2.86</td><td rowspan="1" colspan="1">2.10</td><td rowspan="1" colspan="1">1.20</td><td rowspan="1" colspan="1">0.47</td><td rowspan="1" colspan="1">P.A.M.N 14.03.17</td><td rowspan="1" colspan="1"><abbrev xmlns:xlink="http://www.w3.org/1999/xlink" content-type="institution" xlink:title="Zoological Collection of the Laboratory of Zoology, University of Yaounde 1, Cameroon" id="ABBRID0EQSCI" xlink:type="simple">LZUY</abbrev> 20 (<abbrev xmlns:xlink="http://www.w3.org/1999/xlink" content-type="institution" xlink:title="Institute of Fisheries and Aquatic Sciences, University of Douala at Yabassi" id="ABBRID0EVSCI" xlink:type="simple">IFAS</abbrev>-005)</td></tr><tr><td rowspan="1" colspan="1">4 adult ♂</td><td rowspan="1" colspan="1">13.3</td><td rowspan="1" colspan="1">9.7</td><td rowspan="1" colspan="1">5.6</td><td rowspan="1" colspan="1">4.6</td><td rowspan="1" colspan="1">2.89</td><td rowspan="1" colspan="1">2.11</td><td rowspan="1" colspan="1">1.21</td><td rowspan="1" colspan="1">0.47</td><td rowspan="1" colspan="1">P.A.M.N 14.03.17</td><td rowspan="1" colspan="1"><abbrev xmlns:xlink="http://www.w3.org/1999/xlink" content-type="institution" xlink:title="Zoological Collection of the Laboratory of Zoology, University of Yaounde 1, Cameroon" id="ABBRID0E4TCI" xlink:type="simple">LZUY</abbrev> 20 (<abbrev xmlns:xlink="http://www.w3.org/1999/xlink" content-type="institution" xlink:title="Institute of Fisheries and Aquatic Sciences, University of Douala at Yabassi" id="ABBRID0ECUCI" xlink:type="simple">IFAS</abbrev>-005)</td></tr><tr><td rowspan="1" colspan="1">5 adult ♀</td><td rowspan="1" colspan="1">14.8</td><td rowspan="1" colspan="1">10.9</td><td rowspan="1" colspan="1">6.4</td><td rowspan="1" colspan="1">4.7</td><td rowspan="1" colspan="1">3.14</td><td rowspan="1" colspan="1">2.31</td><td rowspan="1" colspan="1">1.36</td><td rowspan="1" colspan="1">0.43</td><td rowspan="1" colspan="1">P.A.M.N 14.03.17</td><td rowspan="1" colspan="1"><named-content xmlns:xlink="http://www.w3.org/1999/xlink" content-type="dwc:institutional_code" xlink:type="simple">ZMB</named-content> Crust. 30319</td></tr><tr><td rowspan="1" colspan="1">6 subadult ♂</td><td rowspan="1" colspan="1">11.1</td><td rowspan="1" colspan="1">8.6</td><td rowspan="1" colspan="1">4.8</td><td rowspan="1" colspan="1">4.2</td><td rowspan="1" colspan="1">2.64</td><td rowspan="1" colspan="1">2.04</td><td rowspan="1" colspan="1">1.14</td><td rowspan="1" colspan="1">0.48</td><td rowspan="1" colspan="1">P.A.M.N 14.03.17</td><td rowspan="1" colspan="1"><abbrev xmlns:xlink="http://www.w3.org/1999/xlink" content-type="institution" xlink:title="Zoological Collection of the Laboratory of Zoology, University of Yaounde 1, Cameroon" id="ABBRID0ESWCI" xlink:type="simple">LZUY</abbrev> 20 (<abbrev xmlns:xlink="http://www.w3.org/1999/xlink" content-type="institution" xlink:title="Institute of Fisheries and Aquatic Sciences, University of Douala at Yabassi" id="ABBRID0EXWCI" xlink:type="simple">IFAS</abbrev>-005)</td></tr><tr><td rowspan="1" colspan="1">7 subadult ♂</td><td rowspan="1" colspan="1">12.7</td><td rowspan="1" colspan="1">9.2</td><td rowspan="1" colspan="1">5.7</td><td rowspan="1" colspan="1">4.3</td><td rowspan="1" colspan="1">2.95</td><td rowspan="1" colspan="1">2.13</td><td rowspan="1" colspan="1">1.32</td><td rowspan="1" colspan="1">0.46</td><td rowspan="1" colspan="1">P.A.M.N 14.03.17</td><td rowspan="1" colspan="1"><abbrev xmlns:xlink="http://www.w3.org/1999/xlink" content-type="institution" xlink:title="Zoological Collection of the Laboratory of Zoology, University of Yaounde 1, Cameroon" id="ABBRID0E6XCI" xlink:type="simple">LZUY</abbrev> 20 (<abbrev xmlns:xlink="http://www.w3.org/1999/xlink" content-type="institution" xlink:title="Institute of Fisheries and Aquatic Sciences, University of Douala at Yabassi" id="ABBRID0EEYCI" xlink:type="simple">IFAS</abbrev>-005)</td></tr><tr><td rowspan="1" colspan="1">8 subadult ♀</td><td rowspan="1" colspan="1">11.2</td><td rowspan="1" colspan="1">8.2</td><td rowspan="1" colspan="1">4.8</td><td rowspan="1" colspan="1">4.0</td><td rowspan="1" colspan="1">2.80</td><td rowspan="1" colspan="1">2.05</td><td rowspan="1" colspan="1">1.20</td><td rowspan="1" colspan="1">0.48</td><td rowspan="1" colspan="1">P.A.M.N 14.03.17</td><td rowspan="1" colspan="1"><abbrev xmlns:xlink="http://www.w3.org/1999/xlink" content-type="institution" xlink:title="Zoological Collection of the Laboratory of Zoology, University of Yaounde 1, Cameroon" id="ABBRID0EMZCI" xlink:type="simple">LZUY</abbrev> 20 (<abbrev xmlns:xlink="http://www.w3.org/1999/xlink" content-type="institution" xlink:title="Institute of Fisheries and Aquatic Sciences, University of Douala at Yabassi" id="ABBRID0ERZCI" xlink:type="simple">IFAS</abbrev>-005)</td></tr><tr><td rowspan="1" colspan="1">
                        <bold>Mean</bold>
                      </td><td rowspan="1" colspan="1">
                        <bold>13.6</bold>
                      </td><td rowspan="1" colspan="1">
                        <bold>10</bold>
                      </td><td rowspan="1" colspan="1">
                        <bold>5.8</bold>
                      </td><td rowspan="1" colspan="1">
                        <bold>4.7</bold>
                      </td><td rowspan="1" colspan="1">
                        <bold>2.89</bold>
                      </td><td rowspan="1" colspan="1">
                        <bold>2.12</bold>
                      </td><td rowspan="1" colspan="1">
                        <bold>1.23</bold>
                      </td><td rowspan="1" colspan="1">
                        <bold>0.47</bold>
                      </td><td rowspan="1" colspan="1">–</td><td rowspan="1" colspan="1">–</td></tr></tbody></table><table-wrap-foot><fn><p>Key: P.A.M.N: Pierre A. Mvogo Ndongo</p></fn></table-wrap-foot></table-wrap></tp:treatment-sec><tp:treatment-sec sec-type="diagnosis" id="SECID0EW2CI"><title>Diagnosis.</title><p>Amended from <xref ref-type="bibr" rid="B8">Cumberlidge (1994</xref>, <xref ref-type="bibr" rid="B10">1999</xref>); <xref ref-type="bibr" rid="B29">Mvogo Ndongo et al. (2018)</xref>. Carapace smooth, urogastric groove faint; postfrontal crest faint, complete, meeting anterolateral margin behind intermediate tooth (Fig. <xref ref-type="fig" rid="F3">3b</xref>); exorbital, intermediate teeth small, low, distinct (Figs <xref ref-type="fig" rid="F4">4b</xref>, <xref ref-type="fig" rid="F7">7b</xref>). Mandibular palp 2 segmented; terminal segment (<abbrev xmlns:xlink="http://www.w3.org/1999/xlink" xlink:title="terminal segment of mandibular palp" id="ABBRID0EU3CI" xlink:type="simple">TS</abbrev>) bilobed, with large distinct anterior lobe 0.5 × terminal segment length (Fig. <xref ref-type="fig" rid="F15">15b</xref>). Third maxilliped ischium with distinct vertical groove (Fig. <xref ref-type="fig" rid="F14">14b</xref>). Episternal sulci s4/e4, s5/e5, s6/e6 faint or missing, s7/e7 complete (Fig. <xref ref-type="fig" rid="F5">5b</xref>). Major cheliped dactylus relatively slender, highly arched enclosing oval interspace when closed, with two large teeth (one proximal, one medial) (Fig. <xref ref-type="fig" rid="F8">8b</xref>); propodus of major cheliped with two large proximal teeth, large medial tooth, small distal tooth (Fig. <xref ref-type="fig" rid="F8">8b</xref>); cheliped carpus inner margin with long, broad distal tooth, slim subequal proximal tooth (Fig. <xref ref-type="fig" rid="F10">10b</xref>); cheliped merus medial inferior margin with large jagged distal tooth followed by six distinct smaller teeth decreasing in size proximally (Fig. <xref ref-type="fig" rid="F9">9b</xref>). <abbrev xmlns:xlink="http://www.w3.org/1999/xlink" xlink:title="male first gonopod" id="ABBRID0EU4CI" xlink:type="simple">G1</abbrev><abbrev xmlns:xlink="http://www.w3.org/1999/xlink" xlink:title="terminal article of G1 or G2" id="ABBRID0EY4CI" xlink:type="simple">TA</abbrev> short (<abbrev xmlns:xlink="http://www.w3.org/1999/xlink" xlink:title="terminal article of G1 or G2" id="ABBRID0E34CI" xlink:type="simple">TA</abbrev>/<abbrev xmlns:xlink="http://www.w3.org/1999/xlink" xlink:title="subterminal segment of G1 or G2" id="ABBRID0EA5CI" xlink:type="simple">SS</abbrev> 0.3), directed outwards at 45° angle to longitudinal axis of <abbrev xmlns:xlink="http://www.w3.org/1999/xlink" xlink:title="male first gonopod" id="ABBRID0EE5CI" xlink:type="simple">G1</abbrev><abbrev xmlns:xlink="http://www.w3.org/1999/xlink" xlink:title="subterminal segment of G1 or G2" id="ABBRID0EI5CI" xlink:type="simple">SS</abbrev>, with distinct longitudinal groove, proximally distinctly broad, abruptly narrow, slim and tube-like at distal two-thirds (Figs <xref ref-type="fig" rid="F11">11b</xref>, <xref ref-type="fig" rid="F12">12b</xref>). <abbrev xmlns:xlink="http://www.w3.org/1999/xlink" xlink:title="male first gonopod" id="ABBRID0EU5CI" xlink:type="simple">G1</abbrev><abbrev xmlns:xlink="http://www.w3.org/1999/xlink" xlink:title="subterminal segment of G1 or G2" id="ABBRID0EY5CI" xlink:type="simple">SS</abbrev> tapering slightly from wide basal margin to relatively wide distal margin (0.6 × <abbrev xmlns:xlink="http://www.w3.org/1999/xlink" xlink:title="subterminal segment of G1 or G2" id="ABBRID0E35CI" xlink:type="simple">SS</abbrev> basal margin); dorsal face with broad dorsal membrane (maximum width 0.1 × <abbrev xmlns:xlink="http://www.w3.org/1999/xlink" xlink:title="subterminal segment of G1 or G2" id="ABBRID0EA6CI" xlink:type="simple">SS</abbrev> length) at <abbrev xmlns:xlink="http://www.w3.org/1999/xlink" xlink:title="terminal article of G1 or G2" id="ABBRID0EE6CI" xlink:type="simple">TA</abbrev>/<abbrev xmlns:xlink="http://www.w3.org/1999/xlink" xlink:title="subterminal segment of G1 or G2" id="ABBRID0EI6CI" xlink:type="simple">SS</abbrev> junction (Fig. <xref ref-type="fig" rid="F11">11b</xref>). <abbrev xmlns:xlink="http://www.w3.org/1999/xlink" xlink:title="male second gonopod" id="ABBRID0EQ6CI" xlink:type="simple">G2</abbrev><abbrev xmlns:xlink="http://www.w3.org/1999/xlink" xlink:title="terminal article of G1 or G2" id="ABBRID0EU6CI" xlink:type="simple">TA</abbrev> long (<abbrev xmlns:xlink="http://www.w3.org/1999/xlink" xlink:title="terminal article of G1 or G2" id="ABBRID0EY6CI" xlink:type="simple">TA</abbrev>/<abbrev xmlns:xlink="http://www.w3.org/1999/xlink" xlink:title="subterminal segment of G1 or G2" id="ABBRID0E36CI" xlink:type="simple">SS</abbrev> = 0.40), flagellum-like, almost as long as <abbrev xmlns:xlink="http://www.w3.org/1999/xlink" xlink:title="male second gonopod" id="ABBRID0EAADI" xlink:type="simple">G2</abbrev><abbrev xmlns:xlink="http://www.w3.org/1999/xlink" xlink:title="subterminal segment of G1 or G2" id="ABBRID0EEADI" xlink:type="simple">SS</abbrev>. Mature between <abbrev xmlns:xlink="http://www.w3.org/1999/xlink" xlink:title="carapace width measured at widest point" id="ABBRID0EIADI" xlink:type="simple">CW</abbrev> 13–17 mm.</p></tp:treatment-sec><tp:treatment-sec sec-type="redescription" id="SECID0EMADI"><title>Redescription.</title><p>A re-description of <italic><tp:taxon-name><tp:taxon-name-part taxon-name-part-type="genus" reg="Louisea">L.</tp:taxon-name-part> <tp:taxon-name-part taxon-name-part-type="species" reg="balssi">balssi</tp:taxon-name-part></tp:taxon-name></italic> is given in <xref ref-type="bibr" rid="B29">Mvogo Ndongo et al. (2018)</xref>. Additional character state descriptions are added here in the light of the new material to further distinguish between <italic><tp:taxon-name><tp:taxon-name-part taxon-name-part-type="genus" reg="Louisea">L.</tp:taxon-name-part> <tp:taxon-name-part taxon-name-part-type="species" reg="balssi">balssi</tp:taxon-name-part></tp:taxon-name></italic> and its congeners.</p></tp:treatment-sec><tp:treatment-sec sec-type="remarks" id="SECID0EMBDI"><title>Remarks.</title><p>Specimens of <italic><tp:taxon-name><tp:taxon-name-part taxon-name-part-type="genus" reg="Louisea">L.</tp:taxon-name-part> <tp:taxon-name-part taxon-name-part-type="species" reg="balssi">balssi</tp:taxon-name-part></tp:taxon-name></italic> are known only from Kumba and Mt. Manengouba in southwestern Cameroon. The morphological features of <italic><tp:taxon-name><tp:taxon-name-part taxon-name-part-type="genus" reg="Louisea">L.</tp:taxon-name-part> <tp:taxon-name-part taxon-name-part-type="species" reg="balssi">balssi</tp:taxon-name-part></tp:taxon-name></italic> are mainly defined from the adult male specimens collected from Mt. Manengouba (<xref ref-type="bibr" rid="B29">Mvogo Ndongo et al. 2018</xref>). The only available specimens from Kumba are sub-adults whose gonopod, sternal, and cheliped characters are not fully developed, which makes them less useful for taxonomic studies (<xref ref-type="bibr" rid="B10">Cumberlidge 1999</xref>). Further systematic surveys at the type locality near Kumba are needed to resolve this taxonomic problem but current social issues in this part of Cameroon preclude such surveys. Distinctions between <italic><tp:taxon-name><tp:taxon-name-part taxon-name-part-type="genus" reg="Louisea">L.</tp:taxon-name-part> <tp:taxon-name-part taxon-name-part-type="species" reg="balssi">balssi</tp:taxon-name-part></tp:taxon-name></italic> and its congeners are given below under general remarks.</p><fig id="F14" position="float" orientation="portrait"><object-id xmlns:xlink="http://www.w3.org/1999/xlink" content-type="doi" xlink:type="simple">10.3897/zookeys.881.36744.figure14</object-id><object-id xmlns:xlink="http://www.w3.org/1999/xlink" content-type="arpha" xlink:type="simple">C7F3FD16-73DD-5008-A203-16D21BE7A99B</object-id><label>Figure 14.</label><caption><p>Four species of <italic><tp:taxon-name><tp:taxon-name-part taxon-name-part-type="genus" reg="Louisea">Louisea</tp:taxon-name-part></tp:taxon-name></italic> endemic to southwestern Cameroon, left third maxilliped. <bold>a</bold> Second largest adult male (<abbrev xmlns:xlink="http://www.w3.org/1999/xlink" xlink:title="carapace width measured at widest point" id="ABBRID0EMDDI" xlink:type="simple">CW</abbrev> 16.1 mm) of <italic><tp:taxon-name><tp:taxon-name-part taxon-name-part-type="genus" reg="Louisea">L.</tp:taxon-name-part> <tp:taxon-name-part taxon-name-part-type="species" reg="edeaensis">edeaensis</tp:taxon-name-part></tp:taxon-name></italic> from Lake Ossa wetland complex (<named-content xmlns:xlink="http://www.w3.org/1999/xlink" content-type="dwc:institutional_code" xlink:type="simple">ZMB</named-content> Crust. 30335) <bold>b</bold> largest adult male (<abbrev xmlns:xlink="http://www.w3.org/1999/xlink" xlink:title="carapace width measured at widest point" id="ABBRID0ECEDI" xlink:type="simple">CW</abbrev> 16.2 mm) of <italic><tp:taxon-name><tp:taxon-name-part taxon-name-part-type="genus" reg="Louisea">L.</tp:taxon-name-part> <tp:taxon-name-part taxon-name-part-type="species" reg="balssi">balssi</tp:taxon-name-part></tp:taxon-name></italic> from Man’s Crater Lake Manengouba (<named-content xmlns:xlink="http://www.w3.org/1999/xlink" content-type="dwc:institutional_code" xlink:type="simple">ZMB</named-content> Crust. 30319) (‘<xref ref-type="bibr" rid="B29">Mvogo Ndongo et al. 2018</xref>: fig. 4a’, <ext-link xmlns:xlink="http://www.w3.org/1999/xlink" xlink:type="simple" ext-link-type="uri" xlink:href="http://www.mapress.com/j/zt">www.mapress.com/j/zt</ext-link>) <bold>c</bold> adult male, holotype (<abbrev xmlns:xlink="http://www.w3.org/1999/xlink" xlink:title="carapace width measured at widest point" id="ABBRID0EBFDI" xlink:type="simple">CW</abbrev> 18.1 mm) of <italic><tp:taxon-name><tp:taxon-name-part taxon-name-part-type="genus" reg="Louisea">L.</tp:taxon-name-part> <tp:taxon-name-part taxon-name-part-type="species" reg="yabassi">yabassi</tp:taxon-name-part></tp:taxon-name></italic> sp. nov. from Yabassi (<named-content xmlns:xlink="http://www.w3.org/1999/xlink" content-type="dwc:institutional_code" xlink:type="simple">ZMB</named-content> Crust. 21575) <bold>d</bold> largest adult male, holotype (<abbrev xmlns:xlink="http://www.w3.org/1999/xlink" xlink:title="carapace width measured at widest point" id="ABBRID0EXFDI" xlink:type="simple">CW</abbrev> 20.0 mm) of <italic><tp:taxon-name><tp:taxon-name-part taxon-name-part-type="genus" reg="Louisea">L.</tp:taxon-name-part> <tp:taxon-name-part taxon-name-part-type="species" reg="nkongsamba">nkongsamba</tp:taxon-name-part></tp:taxon-name></italic> sp. nov. from Mt. Nlonako (<named-content xmlns:xlink="http://www.w3.org/1999/xlink" content-type="dwc:institutional_code" xlink:type="simple">ZMB</named-content> Crust. 31618). Scale bars: 2 mm (<bold>a–d</bold>).</p></caption><graphic xmlns:xlink="http://www.w3.org/1999/xlink" xlink:href="zookeys-881-135-g014.jpg" position="float" orientation="portrait" xlink:type="simple" id="oo_347902.jpg"><uri content-type="original_file" xlink:type="simple">https://binary.pensoft.net/fig/347902</uri></graphic></fig></tp:treatment-sec><tp:treatment-sec><!--Section generated to contain objects referenced in tp:taxon-treatment.--><fig id="F2" position="float" orientation="portrait"><object-id xmlns:xlink="http://www.w3.org/1999/xlink" content-type="doi" xlink:type="simple">10.3897/zookeys.881.36744.figure2</object-id><object-id xmlns:xlink="http://www.w3.org/1999/xlink" content-type="arpha" xlink:type="simple">5941E505-CB6A-5F65-BB63-31C351CEA7E6</object-id><label>Figure 2.</label><caption><p>Four species of <italic><tp:taxon-name><tp:taxon-name-part taxon-name-part-type="genus" reg="Louisea">Louisea</tp:taxon-name-part></tp:taxon-name></italic> endemic to southwestern Cameroon, whole animal, dorsal view. <bold>a</bold> Largest adult male (<abbrev xmlns:xlink="http://www.w3.org/1999/xlink" xlink:title="carapace width measured at widest point" id="ABBRID0EXPAG" xlink:type="simple">CW</abbrev> 17.5 mm) of <italic><tp:taxon-name><tp:taxon-name-part taxon-name-part-type="genus" reg="Louisea">L.</tp:taxon-name-part> <tp:taxon-name-part taxon-name-part-type="species" reg="edeaensis">edeaensis</tp:taxon-name-part></tp:taxon-name></italic> from Lake Ossa wetland complex (<named-content xmlns:xlink="http://www.w3.org/1999/xlink" content-type="dwc:institutional_code" xlink:type="simple">ZMB</named-content> Crust. 26930) (missing right cheliped) <bold>b</bold> largest adult male (<abbrev xmlns:xlink="http://www.w3.org/1999/xlink" xlink:title="carapace width measured at widest point" id="ABBRID0ENQAG" xlink:type="simple">CW</abbrev> 16.2 mm) of <italic><tp:taxon-name><tp:taxon-name-part taxon-name-part-type="genus" reg="Louisea">L.</tp:taxon-name-part> <tp:taxon-name-part taxon-name-part-type="species" reg="balssi">balssi</tp:taxon-name-part></tp:taxon-name></italic> from Man’s Crater Lake Manengouba (<named-content xmlns:xlink="http://www.w3.org/1999/xlink" content-type="dwc:institutional_code" xlink:type="simple">ZMB</named-content> Crust. 30319) (missing left p5) (‘<xref ref-type="bibr" rid="B29">Mvogo Ndongo et al. 2018</xref>: fig. 1’, <ext-link xmlns:xlink="http://www.w3.org/1999/xlink" xlink:type="simple" ext-link-type="uri" xlink:href="http://www.mapress.com/j/zt">www.mapress.com/j/zt</ext-link>) <bold>c</bold> largest adult male, holotype (<abbrev xmlns:xlink="http://www.w3.org/1999/xlink" xlink:title="carapace width measured at widest point" id="ABBRID0EMRAG" xlink:type="simple">CW</abbrev> 18.1 mm) of <italic><tp:taxon-name><tp:taxon-name-part taxon-name-part-type="genus" reg="Louisea">L.</tp:taxon-name-part> <tp:taxon-name-part taxon-name-part-type="species" reg="yabassi">yabassi</tp:taxon-name-part></tp:taxon-name></italic> sp. nov. from Yabassi (<named-content xmlns:xlink="http://www.w3.org/1999/xlink" content-type="dwc:institutional_code" xlink:type="simple">ZMB</named-content> Crust. 21575) (missing left p2–p5, and right cheliped and p2, p3) <bold>d</bold> largest adult male, holotype (<abbrev xmlns:xlink="http://www.w3.org/1999/xlink" xlink:title="carapace width measured at widest point" id="ABBRID0ECSAG" xlink:type="simple">CW</abbrev> 20.0 mm) of <italic><tp:taxon-name><tp:taxon-name-part taxon-name-part-type="genus" reg="Louisea">L.</tp:taxon-name-part> <tp:taxon-name-part taxon-name-part-type="species" reg="nkongsamba">nkongsamba</tp:taxon-name-part></tp:taxon-name></italic> sp. nov. from Mt. Nlonako (<named-content xmlns:xlink="http://www.w3.org/1999/xlink" content-type="dwc:institutional_code" xlink:type="simple">ZMB</named-content> Crust. 31618). Scale bars: 8 mm (<bold>a</bold>), 9 mm (<bold>b</bold>), 8.30 mm (<bold>c</bold>), 17 mm (<bold>d</bold>).</p></caption><graphic xmlns:xlink="http://www.w3.org/1999/xlink" xlink:href="zookeys-881-135-g002.jpg" position="float" orientation="portrait" xlink:type="simple" id="oo_347890.jpg"><uri content-type="original_file" xlink:type="simple">https://binary.pensoft.net/fig/347890</uri></graphic></fig><fig id="F3" position="float" orientation="portrait"><object-id xmlns:xlink="http://www.w3.org/1999/xlink" content-type="doi" xlink:type="simple">10.3897/zookeys.881.36744.figure3</object-id><object-id xmlns:xlink="http://www.w3.org/1999/xlink" content-type="arpha" xlink:type="simple">8F85A3E9-4398-5E71-8279-7A1E1182D334</object-id><label>Figure 3.</label><caption><p>Four species of <italic><tp:taxon-name><tp:taxon-name-part taxon-name-part-type="genus" reg="Louisea">Louisea</tp:taxon-name-part></tp:taxon-name></italic> endemic to southwestern Cameroon, whole animal, dorsal view. <bold>a</bold> Second largest adult male (<abbrev xmlns:xlink="http://www.w3.org/1999/xlink" xlink:title="carapace width measured at widest point" id="ABBRID0EUTAG" xlink:type="simple">CW</abbrev> 16.1 mm) of <italic><tp:taxon-name><tp:taxon-name-part taxon-name-part-type="genus" reg="Louisea">L.</tp:taxon-name-part> <tp:taxon-name-part taxon-name-part-type="species" reg="edeaensis">edeaensis</tp:taxon-name-part></tp:taxon-name></italic> from Lake Ossa wetland complex (<named-content xmlns:xlink="http://www.w3.org/1999/xlink" content-type="dwc:institutional_code" xlink:type="simple">ZMB</named-content> Crust. 30335) (missing left p4) <bold>b</bold> second largest adult male (<abbrev xmlns:xlink="http://www.w3.org/1999/xlink" xlink:title="carapace width measured at widest point" id="ABBRID0EKUAG" xlink:type="simple">CW</abbrev> 14.8 mm) of <italic><tp:taxon-name><tp:taxon-name-part taxon-name-part-type="genus" reg="Louisea">L.</tp:taxon-name-part> <tp:taxon-name-part taxon-name-part-type="species" reg="balssi">balssi</tp:taxon-name-part></tp:taxon-name></italic> from Man’s Crater Lake Manengouba (<named-content xmlns:xlink="http://www.w3.org/1999/xlink" content-type="dwc:institutional_code" xlink:type="simple">ZMB</named-content> Crust. 30319) (missing left p4 and right p2) <bold>c</bold> subadult male, paratype (<abbrev xmlns:xlink="http://www.w3.org/1999/xlink" xlink:title="carapace width measured at widest point" id="ABBRID0EAVAG" xlink:type="simple">CW</abbrev> 13.8 mm) of <italic><tp:taxon-name><tp:taxon-name-part taxon-name-part-type="genus" reg="Louisea">L.</tp:taxon-name-part> <tp:taxon-name-part taxon-name-part-type="species" reg="yabassi">yabassi</tp:taxon-name-part></tp:taxon-name></italic> sp. nov. from Yabassi (<named-content xmlns:xlink="http://www.w3.org/1999/xlink" content-type="dwc:institutional_code" xlink:type="simple">ZMB</named-content> Crust. 21575) (missing left p2–p4, and right cheliped and p2–p5) <bold>d</bold> second largest adult male (<abbrev xmlns:xlink="http://www.w3.org/1999/xlink" xlink:title="carapace width measured at widest point" id="ABBRID0EWVAG" xlink:type="simple">CW</abbrev> 18.38 mm) of <italic><tp:taxon-name><tp:taxon-name-part taxon-name-part-type="genus" reg="Louisea">L.</tp:taxon-name-part> <tp:taxon-name-part taxon-name-part-type="species" reg="nkongsamba">nkongsamba</tp:taxon-name-part></tp:taxon-name></italic> sp. nov. from Mt. Nlonako (<named-content xmlns:xlink="http://www.w3.org/1999/xlink" content-type="dwc:institutional_code" xlink:type="simple">ZMB</named-content> Crust. 31618). Scale bars: 12.42 mm (<bold>a</bold>), 10 mm (<bold>b</bold>), 8.42 mm (<bold>c</bold>), 11.63 mm (<bold>d</bold>).</p></caption><graphic xmlns:xlink="http://www.w3.org/1999/xlink" xlink:href="zookeys-881-135-g003.jpg" position="float" orientation="portrait" xlink:type="simple" id="oo_347891.jpg"><uri content-type="original_file" xlink:type="simple">https://binary.pensoft.net/fig/347891</uri></graphic></fig><fig id="F4" position="float" orientation="portrait"><object-id xmlns:xlink="http://www.w3.org/1999/xlink" content-type="doi" xlink:type="simple">10.3897/zookeys.881.36744.figure4</object-id><object-id xmlns:xlink="http://www.w3.org/1999/xlink" content-type="arpha" xlink:type="simple">1B27FFA5-FE9B-5DFA-8535-2E579158CEDB</object-id><label>Figure 4.</label><caption><p>Four species of <italic><tp:taxon-name><tp:taxon-name-part taxon-name-part-type="genus" reg="Louisea">Louisea</tp:taxon-name-part></tp:taxon-name></italic> endemic to southwestern Cameroon, carapace, dorsal view. <bold>a</bold> Largest adult male, holotype (<abbrev xmlns:xlink="http://www.w3.org/1999/xlink" xlink:title="carapace width measured at widest point" id="ABBRID0EIXAG" xlink:type="simple">CW</abbrev> 20.0 mm) of <italic><tp:taxon-name><tp:taxon-name-part taxon-name-part-type="genus" reg="Louisea">L.</tp:taxon-name-part> <tp:taxon-name-part taxon-name-part-type="species" reg="nkongsamba">nkongsamba</tp:taxon-name-part></tp:taxon-name></italic> sp. nov. from Mt. Nlonako (<named-content xmlns:xlink="http://www.w3.org/1999/xlink" content-type="dwc:institutional_code" xlink:type="simple">ZMB</named-content> Crust. 31618) <bold>b</bold> second largest adult male (<abbrev xmlns:xlink="http://www.w3.org/1999/xlink" xlink:title="carapace width measured at widest point" id="ABBRID0E5XAG" xlink:type="simple">CW</abbrev> 14.8 mm) of <italic><tp:taxon-name><tp:taxon-name-part taxon-name-part-type="genus" reg="Louisea">L.</tp:taxon-name-part> <tp:taxon-name-part taxon-name-part-type="species" reg="balssi">balssi</tp:taxon-name-part></tp:taxon-name></italic> from Man’s Crater Lake Manengouba (<named-content xmlns:xlink="http://www.w3.org/1999/xlink" content-type="dwc:institutional_code" xlink:type="simple">ZMB</named-content> Crust. 30319) <bold>c</bold> second largest adult male (<abbrev xmlns:xlink="http://www.w3.org/1999/xlink" xlink:title="carapace width measured at widest point" id="ABBRID0EUYAG" xlink:type="simple">CW</abbrev> 16.1 mm) of <italic><tp:taxon-name><tp:taxon-name-part taxon-name-part-type="genus" reg="Louisea">L.</tp:taxon-name-part> <tp:taxon-name-part taxon-name-part-type="species" reg="edeaensis">edeaensis</tp:taxon-name-part></tp:taxon-name></italic> from Lake Ossa wetland complex (<named-content xmlns:xlink="http://www.w3.org/1999/xlink" content-type="dwc:institutional_code" xlink:type="simple">ZMB</named-content> Crust. 30335) <bold>d</bold> adult male, holotype (<abbrev xmlns:xlink="http://www.w3.org/1999/xlink" xlink:title="carapace width measured at widest point" id="ABBRID0EKZAG" xlink:type="simple">CW</abbrev> 18.1 mm) of <italic><tp:taxon-name><tp:taxon-name-part taxon-name-part-type="genus" reg="Louisea">L.</tp:taxon-name-part> <tp:taxon-name-part taxon-name-part-type="species" reg="yabassi">yabassi</tp:taxon-name-part></tp:taxon-name></italic> sp. nov. from Yabassi (<named-content xmlns:xlink="http://www.w3.org/1999/xlink" content-type="dwc:institutional_code" xlink:type="simple">ZMB</named-content> Crust. 21575). Scale bars: 9.1 mm (<bold>a</bold>), 7.25 mm (<bold>b</bold>), 7.90 mm (<bold>c</bold>), 8.62 mm (<bold>d</bold>).</p></caption><graphic xmlns:xlink="http://www.w3.org/1999/xlink" xlink:href="zookeys-881-135-g004.jpg" position="float" orientation="portrait" xlink:type="simple" id="oo_347892.jpg"><uri content-type="original_file" xlink:type="simple">https://binary.pensoft.net/fig/347892</uri></graphic></fig><fig id="F5" position="float" orientation="portrait"><object-id xmlns:xlink="http://www.w3.org/1999/xlink" content-type="doi" xlink:type="simple">10.3897/zookeys.881.36744.figure5</object-id><object-id xmlns:xlink="http://www.w3.org/1999/xlink" content-type="arpha" xlink:type="simple">CC32A363-1012-522B-8458-82CACE786125</object-id><label>Figure 5.</label><caption><p>Four species of <italic><tp:taxon-name><tp:taxon-name-part taxon-name-part-type="genus" reg="Louisea">Louisea</tp:taxon-name-part></tp:taxon-name></italic> endemic to southwestern Cameroon, thoracic sternites (s1–s8) and pleonal segments (a4–a7). <bold>a</bold> Second largest adult male (<abbrev xmlns:xlink="http://www.w3.org/1999/xlink" xlink:title="carapace width measured at widest point" id="ABBRID0E61AI" xlink:type="simple">CW</abbrev> 16.1 mm) of <italic><tp:taxon-name><tp:taxon-name-part taxon-name-part-type="genus" reg="Louisea">L.</tp:taxon-name-part> <tp:taxon-name-part taxon-name-part-type="species" reg="edeaensis">edeaensis</tp:taxon-name-part></tp:taxon-name></italic> from Lake Ossa wetland complex (<named-content xmlns:xlink="http://www.w3.org/1999/xlink" content-type="dwc:institutional_code" xlink:type="simple">ZMB</named-content> Crust. 30335) <bold>b</bold> largest adult male (<abbrev xmlns:xlink="http://www.w3.org/1999/xlink" xlink:title="carapace width measured at widest point" id="ABBRID0EV2AI" xlink:type="simple">CW</abbrev> 16.2 mm) of <italic><tp:taxon-name><tp:taxon-name-part taxon-name-part-type="genus" reg="Louisea">L.</tp:taxon-name-part> <tp:taxon-name-part taxon-name-part-type="species" reg="balssi">balssi</tp:taxon-name-part></tp:taxon-name></italic> from Man’s Crater Lake Manengouba (<named-content xmlns:xlink="http://www.w3.org/1999/xlink" content-type="dwc:institutional_code" xlink:type="simple">ZMB</named-content> Crust. 30319) (missing left p5) (‘<xref ref-type="bibr" rid="B29">Mvogo Ndongo et al. 2018</xref>: fig. 2c’, <ext-link xmlns:xlink="http://www.w3.org/1999/xlink" xlink:type="simple" ext-link-type="uri" xlink:href="http://www.mapress.com/j/zt">www.mapress.com/j/zt</ext-link>) <bold>c</bold> adult male, holotype (<abbrev xmlns:xlink="http://www.w3.org/1999/xlink" xlink:title="carapace width measured at widest point" id="ABBRID0EU3AI" xlink:type="simple">CW</abbrev> 18.1 mm) of <italic><tp:taxon-name><tp:taxon-name-part taxon-name-part-type="genus" reg="Louisea">L.</tp:taxon-name-part> <tp:taxon-name-part taxon-name-part-type="species" reg="yabassi">yabassi</tp:taxon-name-part></tp:taxon-name></italic> sp. nov. from Yabassi (<named-content xmlns:xlink="http://www.w3.org/1999/xlink" content-type="dwc:institutional_code" xlink:type="simple">ZMB</named-content> Crust. 21575) <bold>d</bold> largest adult male, holotype (<abbrev xmlns:xlink="http://www.w3.org/1999/xlink" xlink:title="carapace width measured at widest point" id="ABBRID0EK4AI" xlink:type="simple">CW</abbrev> 20.0 mm) of <italic><tp:taxon-name><tp:taxon-name-part taxon-name-part-type="genus" reg="Louisea">L.</tp:taxon-name-part> <tp:taxon-name-part taxon-name-part-type="species" reg="nkongsamba">nkongsamba</tp:taxon-name-part></tp:taxon-name></italic> sp. nov. from Mt. Nlonako (<named-content xmlns:xlink="http://www.w3.org/1999/xlink" content-type="dwc:institutional_code" xlink:type="simple">ZMB</named-content> Crust. 31618). Scale bars: 12.42 mm (<bold>a</bold>), 9 mm (<bold>b</bold>), 8.30 mm (<bold>c</bold>), 17 mm (<bold>d</bold>).</p></caption><graphic xmlns:xlink="http://www.w3.org/1999/xlink" xlink:href="zookeys-881-135-g005.jpg" position="float" orientation="portrait" xlink:type="simple" id="oo_347893.jpg"><uri content-type="original_file" xlink:type="simple">https://binary.pensoft.net/fig/347893</uri></graphic></fig><fig id="F6" position="float" orientation="portrait"><object-id xmlns:xlink="http://www.w3.org/1999/xlink" content-type="doi" xlink:type="simple">10.3897/zookeys.881.36744.figure6</object-id><object-id xmlns:xlink="http://www.w3.org/1999/xlink" content-type="arpha" xlink:type="simple">38E2533B-B2D1-561D-BD02-CA0A8AE1484D</object-id><label>Figure 6.</label><caption><p>Four species of <italic><tp:taxon-name><tp:taxon-name-part taxon-name-part-type="genus" reg="Louisea">Louisea</tp:taxon-name-part></tp:taxon-name></italic> endemic to southwestern Cameroon, whole animal, ventral view. <bold>a</bold> Second largest adult male (<abbrev xmlns:xlink="http://www.w3.org/1999/xlink" xlink:title="carapace width measured at widest point" id="ABBRID0E35AI" xlink:type="simple">CW</abbrev> 16.1 mm) of <italic><tp:taxon-name><tp:taxon-name-part taxon-name-part-type="genus" reg="Louisea">L.</tp:taxon-name-part> <tp:taxon-name-part taxon-name-part-type="species" reg="edeaensis">edeaensis</tp:taxon-name-part></tp:taxon-name></italic> from Lake Ossa wetland complex (<named-content xmlns:xlink="http://www.w3.org/1999/xlink" content-type="dwc:institutional_code" xlink:type="simple">ZMB</named-content> Crust. 30335) <bold>b</bold> second largest adult male (<abbrev xmlns:xlink="http://www.w3.org/1999/xlink" xlink:title="carapace width measured at widest point" id="ABBRID0ES6AI" xlink:type="simple">CW</abbrev> 14.8 mm) of <italic><tp:taxon-name><tp:taxon-name-part taxon-name-part-type="genus" reg="Louisea">L.</tp:taxon-name-part> <tp:taxon-name-part taxon-name-part-type="species" reg="balssi">balssi</tp:taxon-name-part></tp:taxon-name></italic> from Man’s Crater Lake Manengouba (<named-content xmlns:xlink="http://www.w3.org/1999/xlink" content-type="dwc:institutional_code" xlink:type="simple">ZMB</named-content> Crust. 30319) <bold>c</bold> adult male, holotype (<abbrev xmlns:xlink="http://www.w3.org/1999/xlink" xlink:title="carapace width measured at widest point" id="ABBRID0EIABI" xlink:type="simple">CW</abbrev> 18.1 mm) of <italic><tp:taxon-name><tp:taxon-name-part taxon-name-part-type="genus" reg="Louisea">L.</tp:taxon-name-part> <tp:taxon-name-part taxon-name-part-type="species" reg="yabassi">yabassi</tp:taxon-name-part></tp:taxon-name></italic> sp. nov. from Yabassi (<named-content xmlns:xlink="http://www.w3.org/1999/xlink" content-type="dwc:institutional_code" xlink:type="simple">ZMB</named-content> Crust. 21575) <bold>d</bold> largest adult male, holotype (<abbrev xmlns:xlink="http://www.w3.org/1999/xlink" xlink:title="carapace width measured at widest point" id="ABBRID0E5ABI" xlink:type="simple">CW</abbrev> 20.0 mm) of <italic><tp:taxon-name><tp:taxon-name-part taxon-name-part-type="genus" reg="Louisea">L.</tp:taxon-name-part> <tp:taxon-name-part taxon-name-part-type="species" reg="nkongsamba">nkongsamba</tp:taxon-name-part></tp:taxon-name></italic> sp. nov. from Mt. Nlonako (<named-content xmlns:xlink="http://www.w3.org/1999/xlink" content-type="dwc:institutional_code" xlink:type="simple">ZMB</named-content> Crust. 31618). Scale bars: 11.63 mm (<bold>a</bold>), 9.61 mm (<bold>b</bold>), 9.50 mm (<bold>c</bold>), 11.60 mm (<bold>d</bold>).</p></caption><graphic xmlns:xlink="http://www.w3.org/1999/xlink" xlink:href="zookeys-881-135-g006.jpg" position="float" orientation="portrait" xlink:type="simple" id="oo_347894.jpg"><uri content-type="original_file" xlink:type="simple">https://binary.pensoft.net/fig/347894</uri></graphic></fig><fig id="F7" position="float" orientation="portrait"><object-id xmlns:xlink="http://www.w3.org/1999/xlink" content-type="doi" xlink:type="simple">10.3897/zookeys.881.36744.figure7</object-id><object-id xmlns:xlink="http://www.w3.org/1999/xlink" content-type="arpha" xlink:type="simple">C53F8338-C5BF-5C1A-A547-E0B0A75FB52E</object-id><label>Figure 7.</label><caption><p>Four species of <italic><tp:taxon-name><tp:taxon-name-part taxon-name-part-type="genus" reg="Louisea">Louisea</tp:taxon-name-part></tp:taxon-name></italic> endemic to Southwestern Cameroon, carapace, frontal view. <bold>a</bold> Second largest adult male (<abbrev xmlns:xlink="http://www.w3.org/1999/xlink" xlink:title="carapace width measured at widest point" id="ABBRID0EQCBI" xlink:type="simple">CW</abbrev> 16.1 mm) of <italic><tp:taxon-name><tp:taxon-name-part taxon-name-part-type="genus" reg="Louisea">L.</tp:taxon-name-part> <tp:taxon-name-part taxon-name-part-type="species" reg="edeaensis">edeaensis</tp:taxon-name-part></tp:taxon-name></italic> from Lake Ossa wetland complex (<named-content xmlns:xlink="http://www.w3.org/1999/xlink" content-type="dwc:institutional_code" xlink:type="simple">ZMB</named-content> Crust. 30335) <bold>b</bold> second largest adult male (<abbrev xmlns:xlink="http://www.w3.org/1999/xlink" xlink:title="carapace width measured at widest point" id="ABBRID0EGDBI" xlink:type="simple">CW</abbrev> 14.8 mm) of <italic><tp:taxon-name><tp:taxon-name-part taxon-name-part-type="genus" reg="Louisea">L.</tp:taxon-name-part> <tp:taxon-name-part taxon-name-part-type="species" reg="balssi">balssi</tp:taxon-name-part></tp:taxon-name></italic> from Man’s Crater Lake Manengouba (<named-content xmlns:xlink="http://www.w3.org/1999/xlink" content-type="dwc:institutional_code" xlink:type="simple">ZMB</named-content> Crust. 30319) <bold>c</bold> adult male, holotype (<abbrev xmlns:xlink="http://www.w3.org/1999/xlink" xlink:title="carapace width measured at widest point" id="ABBRID0E3DBI" xlink:type="simple">CW</abbrev> 18.1 mm) of <italic><tp:taxon-name><tp:taxon-name-part taxon-name-part-type="genus" reg="Louisea">L.</tp:taxon-name-part> <tp:taxon-name-part taxon-name-part-type="species" reg="yabassi">yabassi</tp:taxon-name-part></tp:taxon-name></italic> sp. nov. from Yabassi (<named-content xmlns:xlink="http://www.w3.org/1999/xlink" content-type="dwc:institutional_code" xlink:type="simple">ZMB</named-content> Crust. 21575) <bold>d</bold> largest adult male, holotype (<abbrev xmlns:xlink="http://www.w3.org/1999/xlink" xlink:title="carapace width measured at widest point" id="ABBRID0ESEBI" xlink:type="simple">CW</abbrev> 20.0 mm) of <italic><tp:taxon-name><tp:taxon-name-part taxon-name-part-type="genus" reg="Louisea">L.</tp:taxon-name-part> <tp:taxon-name-part taxon-name-part-type="species" reg="nkongsamba">nkongsamba</tp:taxon-name-part></tp:taxon-name></italic> sp. nov. from Mt. Nlonako (<named-content xmlns:xlink="http://www.w3.org/1999/xlink" content-type="dwc:institutional_code" xlink:type="simple">ZMB</named-content> Crust. 31618). Scale bars: 7.20 mm (<bold>a</bold>), 6.60 mm (<bold>b</bold>), 8.06 mm (<bold>c</bold>), 8.70 mm (<bold>d</bold>).</p></caption><graphic xmlns:xlink="http://www.w3.org/1999/xlink" xlink:href="zookeys-881-135-g007.jpg" position="float" orientation="portrait" xlink:type="simple" id="oo_347895.jpg"><uri content-type="original_file" xlink:type="simple">https://binary.pensoft.net/fig/347895</uri></graphic></fig><fig id="F8" position="float" orientation="portrait"><object-id xmlns:xlink="http://www.w3.org/1999/xlink" content-type="doi" xlink:type="simple">10.3897/zookeys.881.36744.figure8</object-id><object-id xmlns:xlink="http://www.w3.org/1999/xlink" content-type="arpha" xlink:type="simple">4158C15A-D2B9-5A00-8694-F6024262D530</object-id><label>Figure 8.</label><caption><p>Four species of <italic><tp:taxon-name><tp:taxon-name-part taxon-name-part-type="genus" reg="Louisea">Louisea</tp:taxon-name-part></tp:taxon-name></italic> endemic to Southwestern Cameroon, frontal view of right and left chela. <bold>a, b</bold> Second largest adult male (<abbrev xmlns:xlink="http://www.w3.org/1999/xlink" xlink:title="carapace width measured at widest point" id="ABBRID0ESHBI" xlink:type="simple">CW</abbrev> 16.1 mm) of <italic><tp:taxon-name><tp:taxon-name-part taxon-name-part-type="genus" reg="Louisea">L.</tp:taxon-name-part> <tp:taxon-name-part taxon-name-part-type="species" reg="edeaensis">edeaensis</tp:taxon-name-part></tp:taxon-name></italic> from Lake Ossa wetland complex (<named-content xmlns:xlink="http://www.w3.org/1999/xlink" content-type="dwc:institutional_code" xlink:type="simple">ZMB</named-content> Crust. 30335) <bold>c, d</bold> largest adult male (<abbrev xmlns:xlink="http://www.w3.org/1999/xlink" xlink:title="carapace width measured at widest point" id="ABBRID0EIIBI" xlink:type="simple">CW</abbrev> 16.2 mm) of <italic><tp:taxon-name><tp:taxon-name-part taxon-name-part-type="genus" reg="Louisea">L.</tp:taxon-name-part> <tp:taxon-name-part taxon-name-part-type="species" reg="balssi">balssi</tp:taxon-name-part></tp:taxon-name></italic> from Man’s Crater Lake Manengouba (<named-content xmlns:xlink="http://www.w3.org/1999/xlink" content-type="dwc:institutional_code" xlink:type="simple">ZMB</named-content> Crust. 30319) (missing left p5) (‘<xref ref-type="bibr" rid="B29">Mvogo Ndongo et al. 2018</xref>: fig. 3a, b’, <ext-link xmlns:xlink="http://www.w3.org/1999/xlink" xlink:type="simple" ext-link-type="uri" xlink:href="http://www.mapress.com/j/zt">www.mapress.com/j/zt</ext-link>) <bold>e, f</bold> adult male, holotype (<abbrev xmlns:xlink="http://www.w3.org/1999/xlink" xlink:title="carapace width measured at widest point" id="ABBRID0EHJBI" xlink:type="simple">CW</abbrev> 18.1 mm) of <italic><tp:taxon-name><tp:taxon-name-part taxon-name-part-type="genus" reg="Louisea">L.</tp:taxon-name-part> <tp:taxon-name-part taxon-name-part-type="species" reg="yabassi">yabassi</tp:taxon-name-part></tp:taxon-name></italic> sp. nov. from Yabassi (<named-content xmlns:xlink="http://www.w3.org/1999/xlink" content-type="dwc:institutional_code" xlink:type="simple">ZMB</named-content> Crust. 21575) <bold>g, h</bold> largest adult male, holotype (<abbrev xmlns:xlink="http://www.w3.org/1999/xlink" xlink:title="carapace width measured at widest point" id="ABBRID0E4JBI" xlink:type="simple">CW</abbrev> 20.0 mm) of <italic><tp:taxon-name><tp:taxon-name-part taxon-name-part-type="genus" reg="Louisea">L.</tp:taxon-name-part> <tp:taxon-name-part taxon-name-part-type="species" reg="nkongsamba">nkongsamba</tp:taxon-name-part></tp:taxon-name></italic> sp. nov. from Mt. Nlonako (<named-content xmlns:xlink="http://www.w3.org/1999/xlink" content-type="dwc:institutional_code" xlink:type="simple">ZMB</named-content> Crust. 31618). Scale bars: 5 mm (<bold>a, c, e, g</bold>), 2 mm (<bold>b, d, f</bold>), 10 mm (<bold>h</bold>).</p></caption><graphic xmlns:xlink="http://www.w3.org/1999/xlink" xlink:href="zookeys-881-135-g008.jpg" position="float" orientation="portrait" xlink:type="simple" id="oo_347896.jpg"><uri content-type="original_file" xlink:type="simple">https://binary.pensoft.net/fig/347896</uri></graphic></fig><fig id="F9" position="float" orientation="portrait"><object-id xmlns:xlink="http://www.w3.org/1999/xlink" content-type="doi" xlink:type="simple">10.3897/zookeys.881.36744.figure9</object-id><object-id xmlns:xlink="http://www.w3.org/1999/xlink" content-type="arpha" xlink:type="simple">311CCDDF-9558-5F7F-85F7-F426D71859B7</object-id><label>Figure 9.</label><caption><p>Four species of <italic><tp:taxon-name><tp:taxon-name-part taxon-name-part-type="genus" reg="Louisea">Louisea</tp:taxon-name-part></tp:taxon-name></italic> endemic to southwestern Cameroon, right cheliped merus. <bold>a</bold> Second largest adult male (<abbrev xmlns:xlink="http://www.w3.org/1999/xlink" xlink:title="carapace width measured at widest point" id="ABBRID0ENLBI" xlink:type="simple">CW</abbrev> 16.1 mm) of <italic><tp:taxon-name><tp:taxon-name-part taxon-name-part-type="genus" reg="Louisea">L.</tp:taxon-name-part> <tp:taxon-name-part taxon-name-part-type="species" reg="edeaensis">edeaensis</tp:taxon-name-part></tp:taxon-name></italic> from Lake Ossa wetland complex (<named-content xmlns:xlink="http://www.w3.org/1999/xlink" content-type="dwc:institutional_code" xlink:type="simple">ZMB</named-content> Crust. 30335) <bold>b</bold> largest adult male (<abbrev xmlns:xlink="http://www.w3.org/1999/xlink" xlink:title="carapace width measured at widest point" id="ABBRID0EDMBI" xlink:type="simple">CW</abbrev> 16.2 mm) of <italic><tp:taxon-name><tp:taxon-name-part taxon-name-part-type="genus" reg="Louisea">L.</tp:taxon-name-part> <tp:taxon-name-part taxon-name-part-type="species" reg="balssi">balssi</tp:taxon-name-part></tp:taxon-name></italic> from Man’s Crater Lake Manengouba (<named-content xmlns:xlink="http://www.w3.org/1999/xlink" content-type="dwc:institutional_code" xlink:type="simple">ZMB</named-content> Crust. 30319) (missing left p5) (‘<xref ref-type="bibr" rid="B29">Mvogo Ndongo et al. 2018</xref>: fig. 3d’, <ext-link xmlns:xlink="http://www.w3.org/1999/xlink" xlink:type="simple" ext-link-type="uri" xlink:href="http://www.mapress.com/j/zt">www.mapress.com/j/zt</ext-link>) <bold>c</bold> adult male, holotype (<abbrev xmlns:xlink="http://www.w3.org/1999/xlink" xlink:title="carapace width measured at widest point" id="ABBRID0ECNBI" xlink:type="simple">CW</abbrev> 18.1 mm) of <italic><tp:taxon-name><tp:taxon-name-part taxon-name-part-type="genus" reg="Louisea">L.</tp:taxon-name-part> <tp:taxon-name-part taxon-name-part-type="species" reg="yabassi">yabassi</tp:taxon-name-part></tp:taxon-name></italic> sp. nov. from Yabassi (<named-content xmlns:xlink="http://www.w3.org/1999/xlink" content-type="dwc:institutional_code" xlink:type="simple">ZMB</named-content> Crust. 21575) <bold>d</bold> largest adult male, holotype (<abbrev xmlns:xlink="http://www.w3.org/1999/xlink" xlink:title="carapace width measured at widest point" id="ABBRID0EYNBI" xlink:type="simple">CW</abbrev> 20.0 mm) of <italic><tp:taxon-name><tp:taxon-name-part taxon-name-part-type="genus" reg="Louisea">L.</tp:taxon-name-part> <tp:taxon-name-part taxon-name-part-type="species" reg="nkongsamba">nkongsamba</tp:taxon-name-part></tp:taxon-name></italic> sp. nov. from Mt. Nlonako (<named-content xmlns:xlink="http://www.w3.org/1999/xlink" content-type="dwc:institutional_code" xlink:type="simple">ZMB</named-content> Crust. 31618). Scale bars: 5 mm (<bold>a, c</bold>), 2 mm (<bold>b</bold>), 10 mm (<bold>d</bold>).</p></caption><graphic xmlns:xlink="http://www.w3.org/1999/xlink" xlink:href="zookeys-881-135-g009.jpg" position="float" orientation="portrait" xlink:type="simple" id="oo_347897.jpg"><uri content-type="original_file" xlink:type="simple">https://binary.pensoft.net/fig/347897</uri></graphic></fig><fig id="F10" position="float" orientation="portrait"><object-id xmlns:xlink="http://www.w3.org/1999/xlink" content-type="doi" xlink:type="simple">10.3897/zookeys.881.36744.figure10</object-id><object-id xmlns:xlink="http://www.w3.org/1999/xlink" content-type="arpha" xlink:type="simple">84451F3F-CC9E-577C-92CB-A344C88AC34A</object-id><label>Figure 10.</label><caption><p>Four species of <italic><tp:taxon-name><tp:taxon-name-part taxon-name-part-type="genus" reg="Louisea">Louisea</tp:taxon-name-part></tp:taxon-name></italic> endemic to southwestern Cameroon, right cheliped carpus. <bold>a</bold> Second largest adult male (<abbrev xmlns:xlink="http://www.w3.org/1999/xlink" xlink:title="carapace width measured at widest point" id="ABBRID0EKTBI" xlink:type="simple">CW</abbrev> 16.1 mm) of <italic><tp:taxon-name><tp:taxon-name-part taxon-name-part-type="genus" reg="Louisea">L.</tp:taxon-name-part> <tp:taxon-name-part taxon-name-part-type="species" reg="edeaensis">edeaensis</tp:taxon-name-part></tp:taxon-name></italic> from Lake Ossa wetland complex (<named-content xmlns:xlink="http://www.w3.org/1999/xlink" content-type="dwc:institutional_code" xlink:type="simple">ZMB</named-content> Crust. 30335) <bold>b</bold> largest adult male (<abbrev xmlns:xlink="http://www.w3.org/1999/xlink" xlink:title="carapace width measured at widest point" id="ABBRID0EAUBI" xlink:type="simple">CW</abbrev> 16.2 mm) of <italic><tp:taxon-name><tp:taxon-name-part taxon-name-part-type="genus" reg="Louisea">L.</tp:taxon-name-part> <tp:taxon-name-part taxon-name-part-type="species" reg="balssi">balssi</tp:taxon-name-part></tp:taxon-name></italic> from Man’s Crater Lake Manengouba (<named-content xmlns:xlink="http://www.w3.org/1999/xlink" content-type="dwc:institutional_code" xlink:type="simple">ZMB</named-content> Crust. 30319) (‘<xref ref-type="bibr" rid="B29">Mvogo Ndongo et al. 2018</xref>: fig. 3c’, <ext-link xmlns:xlink="http://www.w3.org/1999/xlink" xlink:type="simple" ext-link-type="uri" xlink:href="http://www.mapress.com/j/zt">www.mapress.com/j/zt</ext-link>) <bold>c</bold> adult male, holotype (<abbrev xmlns:xlink="http://www.w3.org/1999/xlink" xlink:title="carapace width measured at widest point" id="ABBRID0E6UBI" xlink:type="simple">CW</abbrev> 18.1 mm) of <italic><tp:taxon-name><tp:taxon-name-part taxon-name-part-type="genus" reg="Louisea">L.</tp:taxon-name-part> <tp:taxon-name-part taxon-name-part-type="species" reg="yabassi">yabassi</tp:taxon-name-part></tp:taxon-name></italic> sp. nov. from Yabassi (<named-content xmlns:xlink="http://www.w3.org/1999/xlink" content-type="dwc:institutional_code" xlink:type="simple">ZMB</named-content> Crust. 21575) <bold>d</bold> largest adult male, holotype (<abbrev xmlns:xlink="http://www.w3.org/1999/xlink" xlink:title="carapace width measured at widest point" id="ABBRID0EVVBI" xlink:type="simple">CW</abbrev> 20.0 mm) of <italic><tp:taxon-name><tp:taxon-name-part taxon-name-part-type="genus" reg="Louisea">L.</tp:taxon-name-part> <tp:taxon-name-part taxon-name-part-type="species" reg="nkongsamba">nkongsamba</tp:taxon-name-part></tp:taxon-name></italic> sp. nov. from Mt. Nlonako (<named-content xmlns:xlink="http://www.w3.org/1999/xlink" content-type="dwc:institutional_code" xlink:type="simple">ZMB</named-content> Crust. 31618). Scale bars: 5 mm (<bold>a, c</bold>), 2 mm (<bold>b</bold>), 10 mm (<bold>d</bold>).</p></caption><graphic xmlns:xlink="http://www.w3.org/1999/xlink" xlink:href="zookeys-881-135-g010.jpg" position="float" orientation="portrait" xlink:type="simple" id="oo_347898.jpg"><uri content-type="original_file" xlink:type="simple">https://binary.pensoft.net/fig/347898</uri></graphic></fig><fig id="F11" position="float" orientation="portrait"><object-id xmlns:xlink="http://www.w3.org/1999/xlink" content-type="doi" xlink:type="simple">10.3897/zookeys.881.36744.figure11</object-id><object-id xmlns:xlink="http://www.w3.org/1999/xlink" content-type="arpha" xlink:type="simple">FA0D4B2B-2853-5854-93FB-3FC47DFA1775</object-id><label>Figure 11.</label><caption><p>Four species of <italic><tp:taxon-name><tp:taxon-name-part taxon-name-part-type="genus" reg="Louisea">Louisea</tp:taxon-name-part></tp:taxon-name></italic> endemic to southwestern Cameroon, right <abbrev xmlns:xlink="http://www.w3.org/1999/xlink" xlink:title="male first gonopod" id="ABBRID0EDXBI" xlink:type="simple">G1</abbrev> dorsal view (<bold>a–c</bold>), left <abbrev xmlns:xlink="http://www.w3.org/1999/xlink" xlink:title="male first gonopod" id="ABBRID0EJXBI" xlink:type="simple">G1</abbrev> dorsal view (<bold>d</bold>). <bold>a</bold> Second largest adult male (<abbrev xmlns:xlink="http://www.w3.org/1999/xlink" xlink:title="carapace width measured at widest point" id="ABBRID0ERXBI" xlink:type="simple">CW</abbrev> 16.1 mm) of <italic><tp:taxon-name><tp:taxon-name-part taxon-name-part-type="genus" reg="Louisea">L.</tp:taxon-name-part> <tp:taxon-name-part taxon-name-part-type="species" reg="edeaensis">edeaensis</tp:taxon-name-part></tp:taxon-name></italic> from Lake Ossa wetland complex (<named-content xmlns:xlink="http://www.w3.org/1999/xlink" content-type="dwc:institutional_code" xlink:type="simple">ZMB</named-content> Crust. 30335) <bold>b</bold> largest adult male (<abbrev xmlns:xlink="http://www.w3.org/1999/xlink" xlink:title="carapace width measured at widest point" id="ABBRID0EHYBI" xlink:type="simple">CW</abbrev> 16.2 mm) of <italic><tp:taxon-name><tp:taxon-name-part taxon-name-part-type="genus" reg="Louisea">L.</tp:taxon-name-part> <tp:taxon-name-part taxon-name-part-type="species" reg="balssi">balssi</tp:taxon-name-part></tp:taxon-name></italic> from Man’s Crater Lake Manengouba (<named-content xmlns:xlink="http://www.w3.org/1999/xlink" content-type="dwc:institutional_code" xlink:type="simple">ZMB</named-content> Crust. 30319) (‘<xref ref-type="bibr" rid="B29">Mvogo Ndongo et al. 2018</xref>: fig. 5a’, <ext-link xmlns:xlink="http://www.w3.org/1999/xlink" xlink:type="simple" ext-link-type="uri" xlink:href="http://www.mapress.com/j/zt">www.mapress.com/j/zt</ext-link>) <bold>c</bold> adult male, holotype (<abbrev xmlns:xlink="http://www.w3.org/1999/xlink" xlink:title="carapace width measured at widest point" id="ABBRID0EGZBI" xlink:type="simple">CW</abbrev> 18.1 mm) of <italic><tp:taxon-name><tp:taxon-name-part taxon-name-part-type="genus" reg="Louisea">L.</tp:taxon-name-part> <tp:taxon-name-part taxon-name-part-type="species" reg="yabassi">yabassi</tp:taxon-name-part></tp:taxon-name></italic> sp. nov. from Yabassi (<named-content xmlns:xlink="http://www.w3.org/1999/xlink" content-type="dwc:institutional_code" xlink:type="simple">ZMB</named-content> Crust. 21575) <bold>d</bold> largest adult male, holotype (<abbrev xmlns:xlink="http://www.w3.org/1999/xlink" xlink:title="carapace width measured at widest point" id="ABBRID0E3ZBI" xlink:type="simple">CW</abbrev> 20.0 mm) of <italic><tp:taxon-name><tp:taxon-name-part taxon-name-part-type="genus" reg="Louisea">L.</tp:taxon-name-part> <tp:taxon-name-part taxon-name-part-type="species" reg="nkongsamba">nkongsamba</tp:taxon-name-part></tp:taxon-name></italic> sp. nov. from Mt. Nlonako (<named-content xmlns:xlink="http://www.w3.org/1999/xlink" content-type="dwc:institutional_code" xlink:type="simple">ZMB</named-content> Crust. 31618). Scale bars: 2 mm (<bold>a, c, d</bold>), 1 mm (<bold>b</bold>).</p></caption><graphic xmlns:xlink="http://www.w3.org/1999/xlink" xlink:href="zookeys-881-135-g011.jpg" position="float" orientation="portrait" xlink:type="simple" id="oo_347899.jpg"><uri content-type="original_file" xlink:type="simple">https://binary.pensoft.net/fig/347899</uri></graphic></fig><fig id="F12" position="float" orientation="portrait"><object-id xmlns:xlink="http://www.w3.org/1999/xlink" content-type="doi" xlink:type="simple">10.3897/zookeys.881.36744.figure12</object-id><object-id xmlns:xlink="http://www.w3.org/1999/xlink" content-type="arpha" xlink:type="simple">F5A98826-4B13-5A8F-939C-D5A00BB664D7</object-id><label>Figure 12.</label><caption><p>Four species of <italic><tp:taxon-name><tp:taxon-name-part taxon-name-part-type="genus" reg="Louisea">Louisea</tp:taxon-name-part></tp:taxon-name></italic> endemic to southwestern Cameroon, right <abbrev xmlns:xlink="http://www.w3.org/1999/xlink" xlink:title="male first gonopod" id="ABBRID0EI2BI" xlink:type="simple">G1</abbrev> ventral view (<bold>a–c</bold>), left <abbrev xmlns:xlink="http://www.w3.org/1999/xlink" xlink:title="male first gonopod" id="ABBRID0EO2BI" xlink:type="simple">G1</abbrev> ventral view (<bold>d</bold>). <bold>a</bold> Second largest adult male (<abbrev xmlns:xlink="http://www.w3.org/1999/xlink" xlink:title="carapace width measured at widest point" id="ABBRID0EW2BI" xlink:type="simple">CW</abbrev> 16.1 mm) of <italic><tp:taxon-name><tp:taxon-name-part taxon-name-part-type="genus" reg="Louisea">L.</tp:taxon-name-part> <tp:taxon-name-part taxon-name-part-type="species" reg="edeaensis">edeaensis</tp:taxon-name-part></tp:taxon-name></italic> from Lake Ossa wetland complex (<named-content xmlns:xlink="http://www.w3.org/1999/xlink" content-type="dwc:institutional_code" xlink:type="simple">ZMB</named-content> Crust. 30335) <bold>b</bold> largest adult male (<abbrev xmlns:xlink="http://www.w3.org/1999/xlink" xlink:title="carapace width measured at widest point" id="ABBRID0EM3BI" xlink:type="simple">CW</abbrev> 16.2 mm) of <italic><tp:taxon-name><tp:taxon-name-part taxon-name-part-type="genus" reg="Louisea">L.</tp:taxon-name-part> <tp:taxon-name-part taxon-name-part-type="species" reg="balssi">balssi</tp:taxon-name-part></tp:taxon-name></italic> from Man’s Crater Lake Manengouba (<named-content xmlns:xlink="http://www.w3.org/1999/xlink" content-type="dwc:institutional_code" xlink:type="simple">ZMB</named-content> Crust. 30319) (‘<xref ref-type="bibr" rid="B29">Mvogo Ndongo et al. 2018</xref>: fig. 5b’) <bold>c</bold> adult male, holotype (<abbrev xmlns:xlink="http://www.w3.org/1999/xlink" xlink:title="carapace width measured at widest point" id="ABBRID0EG4BI" xlink:type="simple">CW</abbrev> 18.1 mm) of <italic><tp:taxon-name><tp:taxon-name-part taxon-name-part-type="genus" reg="Louisea">L.</tp:taxon-name-part> <tp:taxon-name-part taxon-name-part-type="species" reg="yabassi">yabassi</tp:taxon-name-part></tp:taxon-name></italic> from Yabassi (<named-content xmlns:xlink="http://www.w3.org/1999/xlink" content-type="dwc:institutional_code" xlink:type="simple">ZMB</named-content> Crust. 21575) <bold>d</bold> largest adult male, holotype (<abbrev xmlns:xlink="http://www.w3.org/1999/xlink" xlink:title="carapace width measured at widest point" id="ABBRID0E34BI" xlink:type="simple">CW</abbrev> 20.0 mm) of <italic><tp:taxon-name><tp:taxon-name-part taxon-name-part-type="genus" reg="Louisea">L.</tp:taxon-name-part> <tp:taxon-name-part taxon-name-part-type="species" reg="nkongsamba">nkongsamba</tp:taxon-name-part></tp:taxon-name></italic> sp. nov. from Mt. Nlonako (<named-content xmlns:xlink="http://www.w3.org/1999/xlink" content-type="dwc:institutional_code" xlink:type="simple">ZMB</named-content> Crust. 31618). Scale bars: 2 mm (<bold>a, c, d</bold>), 1 mm (<bold>b</bold>).</p></caption><graphic xmlns:xlink="http://www.w3.org/1999/xlink" xlink:href="zookeys-881-135-g012.jpg" position="float" orientation="portrait" xlink:type="simple" id="oo_347900.jpg"><uri content-type="original_file" xlink:type="simple">https://binary.pensoft.net/fig/347900</uri></graphic></fig><fig id="F13" position="float" orientation="portrait"><object-id xmlns:xlink="http://www.w3.org/1999/xlink" content-type="doi" xlink:type="simple">10.3897/zookeys.881.36744.figure13</object-id><object-id xmlns:xlink="http://www.w3.org/1999/xlink" content-type="arpha" xlink:type="simple">9230F673-A5CB-545E-8C6B-0DA81A465DC5</object-id><label>Figure 13.</label><caption><p>Four species of <italic><tp:taxon-name><tp:taxon-name-part taxon-name-part-type="genus" reg="Louisea">Louisea</tp:taxon-name-part></tp:taxon-name></italic> endemic to southwestern Cameroon, <abbrev xmlns:xlink="http://www.w3.org/1999/xlink" xlink:title="male second gonopod" id="ABBRID0EI6BI" xlink:type="simple">G2</abbrev><bold>a</bold> second largest adult male (<abbrev xmlns:xlink="http://www.w3.org/1999/xlink" xlink:title="carapace width measured at widest point" id="ABBRID0EO6BI" xlink:type="simple">CW</abbrev> 16.1 mm) of <italic><tp:taxon-name><tp:taxon-name-part taxon-name-part-type="genus" reg="Louisea">L.</tp:taxon-name-part> <tp:taxon-name-part taxon-name-part-type="species" reg="edeaensis">edeaensis</tp:taxon-name-part></tp:taxon-name></italic> from Lake Ossa wetland complex (<named-content xmlns:xlink="http://www.w3.org/1999/xlink" content-type="dwc:institutional_code" xlink:type="simple">ZMB</named-content> Crust. 30335) <bold>b</bold> largest adult male (<abbrev xmlns:xlink="http://www.w3.org/1999/xlink" xlink:title="carapace width measured at widest point" id="ABBRID0EEACI" xlink:type="simple">CW</abbrev> 16.2 mm) of <italic><tp:taxon-name><tp:taxon-name-part taxon-name-part-type="genus" reg="Louisea">L.</tp:taxon-name-part> <tp:taxon-name-part taxon-name-part-type="species" reg="balssi">balssi</tp:taxon-name-part></tp:taxon-name></italic> from Man’s Crater Lake Manengouba (<named-content xmlns:xlink="http://www.w3.org/1999/xlink" content-type="dwc:institutional_code" xlink:type="simple">ZMB</named-content> Crust. 30319) <bold>c</bold> adult male, holotype (<abbrev xmlns:xlink="http://www.w3.org/1999/xlink" xlink:title="carapace width measured at widest point" id="ABBRID0E1ACI" xlink:type="simple">CW</abbrev> 18.1 mm) of <italic><tp:taxon-name><tp:taxon-name-part taxon-name-part-type="genus" reg="Louisea">L.</tp:taxon-name-part> <tp:taxon-name-part taxon-name-part-type="species" reg="yabassi">yabassi</tp:taxon-name-part></tp:taxon-name></italic> sp. nov. from Yabassi (<named-content xmlns:xlink="http://www.w3.org/1999/xlink" content-type="dwc:institutional_code" xlink:type="simple">ZMB</named-content> Crust. 21575) <bold>d</bold> largest adult male, holotype (<abbrev xmlns:xlink="http://www.w3.org/1999/xlink" xlink:title="carapace width measured at widest point" id="ABBRID0EQBCI" xlink:type="simple">CW</abbrev> 20.0 mm) of <italic><tp:taxon-name><tp:taxon-name-part taxon-name-part-type="genus" reg="Louisea">L.</tp:taxon-name-part> <tp:taxon-name-part taxon-name-part-type="species" reg="nkongsamba">nkongsamba</tp:taxon-name-part></tp:taxon-name></italic> sp. nov. from Mt. Nlonako (<named-content xmlns:xlink="http://www.w3.org/1999/xlink" content-type="dwc:institutional_code" xlink:type="simple">ZMB</named-content> Crust. 31618). Scale bars: 2 mm (<bold>a–d</bold>).</p></caption><graphic xmlns:xlink="http://www.w3.org/1999/xlink" xlink:href="zookeys-881-135-g013.jpg" position="float" orientation="portrait" xlink:type="simple" id="oo_347901.jpg"><uri content-type="original_file" xlink:type="simple">https://binary.pensoft.net/fig/347901</uri></graphic></fig><fig id="F15" position="float" orientation="portrait"><object-id xmlns:xlink="http://www.w3.org/1999/xlink" content-type="doi" xlink:type="simple">10.3897/zookeys.881.36744.figure15</object-id><object-id xmlns:xlink="http://www.w3.org/1999/xlink" content-type="arpha" xlink:type="simple">2975385C-EBBC-5AEB-836E-16415EB1F4EA</object-id><label>Figure 15.</label><caption><p>Four species of <italic><tp:taxon-name><tp:taxon-name-part taxon-name-part-type="genus" reg="Louisea">Louisea</tp:taxon-name-part></tp:taxon-name></italic> endemic to southwestern Cameroon, ventral view of right mandible. <bold>a</bold> Second largest adult male (<abbrev xmlns:xlink="http://www.w3.org/1999/xlink" xlink:title="carapace width measured at widest point" id="ABBRID0EE3DI" xlink:type="simple">CW</abbrev> 16.1 mm) of <italic><tp:taxon-name><tp:taxon-name-part taxon-name-part-type="genus" reg="Louisea">L.</tp:taxon-name-part> <tp:taxon-name-part taxon-name-part-type="species" reg="edeaensis">edeaensis</tp:taxon-name-part></tp:taxon-name></italic> from Lake Ossa wetland complex (<named-content xmlns:xlink="http://www.w3.org/1999/xlink" content-type="dwc:institutional_code" xlink:type="simple">ZMB</named-content> Crust. 30335) <bold>b</bold> largest adult male (<abbrev xmlns:xlink="http://www.w3.org/1999/xlink" xlink:title="carapace width measured at widest point" id="ABBRID0E13DI" xlink:type="simple">CW</abbrev> 16.2 mm) of <italic><tp:taxon-name><tp:taxon-name-part taxon-name-part-type="genus" reg="Louisea">L.</tp:taxon-name-part> <tp:taxon-name-part taxon-name-part-type="species" reg="balssi">balssi</tp:taxon-name-part></tp:taxon-name></italic> from Man’s Crater Lake Manengouba (<named-content xmlns:xlink="http://www.w3.org/1999/xlink" content-type="dwc:institutional_code" xlink:type="simple">ZMB</named-content> Crust. 30319) <bold>c</bold> adult male, holotype (<abbrev xmlns:xlink="http://www.w3.org/1999/xlink" xlink:title="carapace width measured at widest point" id="ABBRID0EQ4DI" xlink:type="simple">CW</abbrev> 18.1 mm) of <italic><tp:taxon-name><tp:taxon-name-part taxon-name-part-type="genus" reg="Louisea">L.</tp:taxon-name-part> <tp:taxon-name-part taxon-name-part-type="species" reg="yabassi">yabassi</tp:taxon-name-part></tp:taxon-name></italic> sp. nov. from Yabassi (<named-content xmlns:xlink="http://www.w3.org/1999/xlink" content-type="dwc:institutional_code" xlink:type="simple">ZMB</named-content> Crust. 21575) <bold>d</bold> largest adult male, holotype (<abbrev xmlns:xlink="http://www.w3.org/1999/xlink" xlink:title="carapace width measured at widest point" id="ABBRID0EG5DI" xlink:type="simple">CW</abbrev> 20.0 mm) of <italic><tp:taxon-name><tp:taxon-name-part taxon-name-part-type="genus" reg="Louisea">L.</tp:taxon-name-part> <tp:taxon-name-part taxon-name-part-type="species" reg="nkongsamba">nkongsamba</tp:taxon-name-part></tp:taxon-name></italic> sp. nov. from Mt. Nlonako (<named-content xmlns:xlink="http://www.w3.org/1999/xlink" content-type="dwc:institutional_code" xlink:type="simple">ZMB</named-content> Crust. 31618). Scale bars: 1 mm (<bold>a, c</bold>), 2 mm (<bold>b, d</bold>).</p></caption><graphic xmlns:xlink="http://www.w3.org/1999/xlink" xlink:href="zookeys-881-135-g015.jpg" position="float" orientation="portrait" xlink:type="simple" id="oo_347903.jpg"><uri content-type="original_file" xlink:type="simple">https://binary.pensoft.net/fig/347903</uri></graphic></fig></tp:treatment-sec><ref-list><ref id="B29"><mixed-citation xmlns:xlink="http://www.w3.org/1999/xlink" xlink:type="simple"><person-group><name name-style="western"><surname>Mvogo Ndongo</surname><given-names>PA</given-names></name><name name-style="western"><surname>von Rintelen</surname><given-names>T</given-names></name><name name-style="western"><surname>Albrecht</surname><given-names>C</given-names></name><name name-style="western"><surname>Tamesse</surname><given-names>JL</given-names></name><name name-style="western"><surname>Cumberlidge</surname><given-names>N</given-names></name></person-group> (<year>2018</year>) <article-title>Lost species in Cameroon: rediscovery of the endangered freshwater crab, <italic><tp:taxon-name><tp:taxon-name-part taxon-name-part-type="genus">Louisea</tp:taxon-name-part> <tp:taxon-name-part taxon-name-part-type="species">balssi</tp:taxon-name-part></tp:taxon-name></italic> (Bott, 1959) (<tp:taxon-name><tp:taxon-name-part taxon-name-part-type="infraorder">Brachyura</tp:taxon-name-part></tp:taxon-name>: <tp:taxon-name><tp:taxon-name-part taxon-name-part-type="family">Potamonautidae</tp:taxon-name-part></tp:taxon-name>), with notes on its ecology and conservation.</article-title><source>Zootaxa</source><volume>4394</volume>(<issue>3</issue>): <fpage>407</fpage>–<lpage>416</lpage>. <ext-link xlink:type="simple" ext-link-type="doi" xlink:href="10.11646/zootaxa.4394.3.6">https://doi.org/10.11646/zootaxa.4394.3.6</ext-link></mixed-citation></ref><ref id="B1"><mixed-citation xmlns:xlink="http://www.w3.org/1999/xlink" xlink:type="simple"><person-group><name name-style="western"><surname>Bott</surname><given-names>R</given-names></name></person-group> (<year>1959</year>) <article-title>Potamoniden aus West-Afrika (Crust., Dec.).</article-title><source>Bulletin de l’Institute Français d’Afrique Noire, série A</source><volume>21</volume>(<issue>3</issue>): <fpage>994</fpage>–<lpage>1008</lpage>.</mixed-citation></ref><ref id="B6"><mixed-citation xmlns:xlink="http://www.w3.org/1999/xlink" xlink:type="simple"><person-group><name name-style="western"><surname>Cumberlidge</surname><given-names>N</given-names></name></person-group> (<year>1987</year>) <article-title>Notes on the taxonomy of West African gecarcinucids of the genus <italic><tp:taxon-name><tp:taxon-name-part taxon-name-part-type="genus">Globonautes</tp:taxon-name-part></tp:taxon-name></italic> (<tp:taxon-name><tp:taxon-name-part taxon-name-part-type="infraorder">Brachyura</tp:taxon-name-part></tp:taxon-name>, <tp:taxon-name><tp:taxon-name-part taxon-name-part-type="order">Decapoda</tp:taxon-name-part></tp:taxon-name>).</article-title><source>Canadian Journal of Zoology</source><volume>65</volume>: <fpage>2210</fpage>–<lpage>2215</lpage>. <ext-link xlink:type="simple" ext-link-type="doi" xlink:href="10.1139/z87-335">https://doi.org/10.1139/z87-335</ext-link></mixed-citation></ref><ref id="B8"><mixed-citation xmlns:xlink="http://www.w3.org/1999/xlink" xlink:type="simple"><person-group><name name-style="western"><surname>Cumberlidge</surname><given-names>N</given-names></name></person-group> (<year>1994</year>) <article-title><italic><tp:taxon-name><tp:taxon-name-part taxon-name-part-type="genus">Louisea</tp:taxon-name-part></tp:taxon-name></italic>, a new genus of freshwater crab (<tp:taxon-name><tp:taxon-name-part taxon-name-part-type="infraorder">Brachyura</tp:taxon-name-part></tp:taxon-name>: <tp:taxon-name><tp:taxon-name-part taxon-name-part-type="superfamily">Potamoidea</tp:taxon-name-part></tp:taxon-name>: <tp:taxon-name><tp:taxon-name-part taxon-name-part-type="family">Potamonautidae</tp:taxon-name-part></tp:taxon-name>) for <italic><tp:taxon-name><tp:taxon-name-part taxon-name-part-type="genus">Globonautes</tp:taxon-name-part> <tp:taxon-name-part taxon-name-part-type="species">macropus</tp:taxon-name-part> <tp:taxon-name-part taxon-name-part-type="subspecies">edeaensis</tp:taxon-name-part></tp:taxon-name></italic> Bott, 1969 from Cameroon.</article-title><source>Proceedings of the Biological Society of Washington</source><volume>107</volume>(<issue>1</issue>): <fpage>122</fpage>–<lpage>131</lpage>.</mixed-citation></ref><ref id="B3"><mixed-citation xmlns:xlink="http://www.w3.org/1999/xlink" xlink:type="simple"><person-group><name name-style="western"><surname>Bott</surname><given-names>R</given-names></name></person-group> (<year>1970</year>) <article-title>Die <italic>Süßwasserkrabben</italic> von Europa, Asien, Australien und ihre Stammesgeschichte. Eine Revision der <tp:taxon-name><tp:taxon-name-part taxon-name-part-type="superfamily">Potamoidea</tp:taxon-name-part></tp:taxon-name> und der <tp:taxon-name><tp:taxon-name-part taxon-name-part-type="superfamily">Parathelphusoidea</tp:taxon-name-part></tp:taxon-name> (<tp:taxon-name><tp:taxon-name-part taxon-name-part-type="subphylum">Crustacea</tp:taxon-name-part></tp:taxon-name>, <tp:taxon-name><tp:taxon-name-part taxon-name-part-type="order">Decapoda</tp:taxon-name-part></tp:taxon-name>).</article-title><source>Abhandlungen der Senckenbergischen Naturforschenden Gesellschaft</source><volume>526</volume>: <fpage>1</fpage>–<lpage>338</lpage>.</mixed-citation></ref><ref id="B10"><mixed-citation xmlns:xlink="http://www.w3.org/1999/xlink" xlink:type="simple"><person-group><name name-style="western"><surname>Cumberlidge</surname><given-names>N</given-names></name></person-group> (<year>1999</year>) <source>The Freshwater Crabs of West Africa, Family <tp:taxon-name><tp:taxon-name-part taxon-name-part-type="family">Potamonautidae</tp:taxon-name-part></tp:taxon-name>. Faune et Flore tropicales 35.</source><publisher-name>IRD</publisher-name>, <publisher-loc>Paris</publisher-loc>, <size units="page">382 pp</size>.</mixed-citation></ref><ref id="B31"><mixed-citation xmlns:xlink="http://www.w3.org/1999/xlink" xlink:type="simple"><person-group><name name-style="western"><surname>Ng</surname><given-names>PKL</given-names></name><name name-style="western"><surname>Guinot</surname><given-names>D</given-names></name><name name-style="western"><surname>Davie</surname><given-names>PJF</given-names></name></person-group> (<year>2008</year>) <article-title>Systema Brachyuorum: Part I. An annotated checklist of extant Brachyuran crabs of the world.</article-title><source>Raffles Bulletin of Zoology Supplement</source><volume>17</volume>: <fpage>1</fpage>–<lpage>286</lpage>.</mixed-citation></ref></ref-list></tp:taxon-treatment>
