# Supplementary material for: Taxonomic revision of the endemic Cameroonian freshwater crab genus Louisea Cumberlidge, 1994 (Crustacea, Decapoda, Brachyura, Potamonautidae), with descriptions of two new species from Nkongsamba and Yabassi
Source: Zookeys. 2019 Oct 17;881:135–64. doi: 10.3897/zookeys.881.36744 (PMC6813179; doi:10.3897/zookeys.881.36744)
Supplement: XML Treatment for Louisea yabassi [file zookeys.881.36744-treatment4.xml]

<!DOCTYPE tp:taxon-treatment
  PUBLIC "-//TaxonX//DTD Taxonomic Treatment Publishing DTD v0 20100105//EN" "tax-treatment-NSO.dtd">
<tp:taxon-treatment xmlns:tp="http://www.plazi.org/taxpub"><tp:treatment-meta><kwd-group><label>Taxon classification</label><kwd><named-content xmlns:xlink="http://www.w3.org/1999/xlink" content-type="kingdom">Animalia</named-content></kwd><kwd><named-content xmlns:xlink="http://www.w3.org/1999/xlink" content-type="order">Decapoda</named-content></kwd><kwd><named-content xmlns:xlink="http://www.w3.org/1999/xlink" content-type="family">Potamonautidae</named-content></kwd></kwd-group><mixed-citation publication-type="journal"><person-group><name><surname>Mvogo Ndongo</surname><given-names>Pierre A.</given-names></name><name><surname>von Rintelen</surname><given-names>Thomas</given-names></name><name><surname>Cumberlidge</surname><given-names>Neil</given-names></name></person-group><article-title>Taxonomic revision of the endemic Cameroonian freshwater crab genus <italic><tp:taxon-name><tp:taxon-name-part taxon-name-part-type="genus" reg="Louisea">Louisea</tp:taxon-name-part></tp:taxon-name></italic> Cumberlidge, 1994 (<tp:taxon-name><tp:taxon-name-part taxon-name-part-type="subphylum">Crustacea</tp:taxon-name-part></tp:taxon-name>, <tp:taxon-name><tp:taxon-name-part taxon-name-part-type="order">Decapoda</tp:taxon-name-part></tp:taxon-name>, <tp:taxon-name><tp:taxon-name-part taxon-name-part-type="infraorder">Brachyura</tp:taxon-name-part></tp:taxon-name>, <tp:taxon-name><tp:taxon-name-part taxon-name-part-type="family">Potamonautidae</tp:taxon-name-part></tp:taxon-name>), with descriptions of two new species from Nkongsamba and Yabassi</article-title><source>Zookeys</source><day>17</day><month>10</month><year>2019</year><volume>881</volume><fpage>135</fpage><lpage>164</lpage><pub-id pub-id-type="doi">10.3897/zookeys.881.36744</pub-id></mixed-citation></tp:treatment-meta><tp:nomenclature><tp:taxon-name><object-id xmlns:xlink="http://www.w3.org/1999/xlink" content-type="arpha" xlink:type="simple">55AE8B61-BEBF-5CFC-925B-97D5C7A7C0B5</object-id>
                <tp:taxon-name-part taxon-name-part-type="genus" reg="Louisea">Louisea</tp:taxon-name-part>
                <tp:taxon-name-part taxon-name-part-type="species" reg="yabassi">yabassi</tp:taxon-name-part>
                <object-id xmlns:xlink="http://www.w3.org/1999/xlink" content-type="zoobank" xlink:type="simple">http://zoobank.org/FA6DE8AD-B833-415C-95C7-47287F3C6158</object-id>
              </tp:taxon-name><tp:taxon-status xmlns:xlink="http://www.w3.org/1999/xlink" xlink:type="simple">sp. nov.</tp:taxon-status><xref ref-type="fig" rid="F2">Figs 2c</xref><xref ref-type="fig" rid="F3">, 3c</xref><xref ref-type="fig" rid="F4">, 4d</xref><xref ref-type="fig" rid="F5">, 5c</xref><xref ref-type="fig" rid="F6">, 6c</xref><xref ref-type="fig" rid="F7">, 7c</xref><xref ref-type="fig" rid="F8">, 8e, f</xref><xref ref-type="fig" rid="F9">, 9c</xref><xref ref-type="fig" rid="F10">, 10c</xref><xref ref-type="fig" rid="F11">, 11c</xref><xref ref-type="fig" rid="F12">, 12c</xref><xref ref-type="fig" rid="F13">, 13c</xref><xref ref-type="fig" rid="F14">, 14c</xref><xref ref-type="fig" rid="F15">, 15c</xref></tp:nomenclature><tp:treatment-sec sec-type="material" id="SECID0ETJDI"><title>Material examined.</title><p>CAMEROON. Holotype: adult male (<abbrev xmlns:xlink="http://www.w3.org/1999/xlink" xlink:title="carapace width measured at widest point" id="ABBRID0EZJDI" xlink:type="simple">CW</abbrev> 18.11 mm, <abbrev xmlns:xlink="http://www.w3.org/1999/xlink" xlink:title="carapace length measured along medial line from anterior to posterior margin" id="ABBRID0E4JDI" xlink:type="simple">CL</abbrev> 12.78 mm, <abbrev xmlns:xlink="http://www.w3.org/1999/xlink" xlink:title="carapace height measured at maximum height of cephalothorax" id="ABBRID0EBKDI" xlink:type="simple">CH</abbrev> 8.30 mm, <abbrev xmlns:xlink="http://www.w3.org/1999/xlink" xlink:title="front width measured along anterior frontal margin between inner angles of orbits" id="ABBRID0EFKDI" xlink:type="simple">FW</abbrev> 6.29 mm; <abbrev xmlns:xlink="http://www.w3.org/1999/xlink" xlink:title="carapace width measured at widest point" id="ABBRID0EJKDI" xlink:type="simple">CW</abbrev>/<abbrev xmlns:xlink="http://www.w3.org/1999/xlink" xlink:title="front width measured along anterior frontal margin between inner angles of orbits" id="ABBRID0ENKDI" xlink:type="simple">FW</abbrev> 2.88, <abbrev xmlns:xlink="http://www.w3.org/1999/xlink" xlink:title="carapace length measured along medial line from anterior to posterior margin" id="ABBRID0ERKDI" xlink:type="simple">CL</abbrev>/<abbrev xmlns:xlink="http://www.w3.org/1999/xlink" xlink:title="front width measured along anterior frontal margin between inner angles of orbits" id="ABBRID0EVKDI" xlink:type="simple">FW</abbrev> 2.03, <abbrev xmlns:xlink="http://www.w3.org/1999/xlink" xlink:title="carapace height measured at maximum height of cephalothorax" id="ABBRID0EZKDI" xlink:type="simple">CH</abbrev>/<abbrev xmlns:xlink="http://www.w3.org/1999/xlink" xlink:title="front width measured along anterior frontal margin between inner angles of orbits" id="ABBRID0E4KDI" xlink:type="simple">FW</abbrev> 1.32, <abbrev xmlns:xlink="http://www.w3.org/1999/xlink" xlink:title="front width measured along anterior frontal margin between inner angles of orbits" id="ABBRID0EBLDI" xlink:type="simple">FW</abbrev>/<abbrev xmlns:xlink="http://www.w3.org/1999/xlink" xlink:title="carapace length measured along medial line from anterior to posterior margin" id="ABBRID0EFLDI" xlink:type="simple">CL</abbrev> 0.49, <abbrev xmlns:xlink="http://www.w3.org/1999/xlink" xlink:title="front width measured along anterior frontal margin between inner angles of orbits" id="ABBRID0EJLDI" xlink:type="simple">FW</abbrev>/<abbrev xmlns:xlink="http://www.w3.org/1999/xlink" xlink:title="carapace width measured at widest point" id="ABBRID0ENLDI" xlink:type="simple">CW</abbrev> 0.34), Yabassi, 10 September 1909, coll. Riggenbach (<named-content xmlns:xlink="http://www.w3.org/1999/xlink" content-type="dwc:institutional_code" xlink:type="simple">ZMB</named-content> Crust. 21575). Paratype: subadult male (<abbrev xmlns:xlink="http://www.w3.org/1999/xlink" xlink:title="carapace width measured at widest point" id="ABBRID0EWLDI" xlink:type="simple">CW</abbrev> 13.82 mm, <abbrev xmlns:xlink="http://www.w3.org/1999/xlink" xlink:title="carapace length measured along medial line from anterior to posterior margin" id="ABBRID0E1LDI" xlink:type="simple">CL</abbrev> 10.61 mm, <abbrev xmlns:xlink="http://www.w3.org/1999/xlink" xlink:title="carapace height measured at maximum height of cephalothorax" id="ABBRID0E5LDI" xlink:type="simple">CH</abbrev> 6.25 mm, <abbrev xmlns:xlink="http://www.w3.org/1999/xlink" xlink:title="front width measured along anterior frontal margin between inner angles of orbits" id="ABBRID0ECMDI" xlink:type="simple">FW</abbrev> 5.01 mm; <abbrev xmlns:xlink="http://www.w3.org/1999/xlink" xlink:title="carapace width measured at widest point" id="ABBRID0EGMDI" xlink:type="simple">CW</abbrev>/<abbrev xmlns:xlink="http://www.w3.org/1999/xlink" xlink:title="front width measured along anterior frontal margin between inner angles of orbits" id="ABBRID0EKMDI" xlink:type="simple">FW</abbrev> 2.75, <abbrev xmlns:xlink="http://www.w3.org/1999/xlink" xlink:title="carapace length measured along medial line from anterior to posterior margin" id="ABBRID0EOMDI" xlink:type="simple">CL</abbrev>/<abbrev xmlns:xlink="http://www.w3.org/1999/xlink" xlink:title="front width measured along anterior frontal margin between inner angles of orbits" id="ABBRID0ESMDI" xlink:type="simple">FW</abbrev> 2.11, <abbrev xmlns:xlink="http://www.w3.org/1999/xlink" xlink:title="carapace height measured at maximum height of cephalothorax" id="ABBRID0EWMDI" xlink:type="simple">CH</abbrev>/<abbrev xmlns:xlink="http://www.w3.org/1999/xlink" xlink:title="front width measured along anterior frontal margin between inner angles of orbits" id="ABBRID0E1MDI" xlink:type="simple">FW</abbrev> 1.24, <abbrev xmlns:xlink="http://www.w3.org/1999/xlink" xlink:title="front width measured along anterior frontal margin between inner angles of orbits" id="ABBRID0E5MDI" xlink:type="simple">FW</abbrev>/<abbrev xmlns:xlink="http://www.w3.org/1999/xlink" xlink:title="carapace length measured along medial line from anterior to posterior margin" id="ABBRID0ECNDI" xlink:type="simple">CL</abbrev> 0.47, <abbrev xmlns:xlink="http://www.w3.org/1999/xlink" xlink:title="front width measured along anterior frontal margin between inner angles of orbits" id="ABBRID0EGNDI" xlink:type="simple">FW</abbrev>/<abbrev xmlns:xlink="http://www.w3.org/1999/xlink" xlink:title="carapace width measured at widest point" id="ABBRID0EKNDI" xlink:type="simple">CW</abbrev> 0.36), same data as holotype (<named-content xmlns:xlink="http://www.w3.org/1999/xlink" content-type="dwc:institutional_code" xlink:type="simple">ZMB</named-content> Crust. 21575).</p></tp:treatment-sec><tp:treatment-sec sec-type="diagnosis" id="SECID0ETNDI"><title>Diagnosis.</title><p>Carapace smooth, urogastric groove faint; postfrontal crest distinct, prominent, complete, meeting anterolateral margin behind intermediate tooth (Fig. <xref ref-type="fig" rid="F3">3c</xref>); exorbital, intermediate teeth large, triangular; epibranchial tooth undetectable (Figs <xref ref-type="fig" rid="F4">4c</xref>, <xref ref-type="fig" rid="F7">7c</xref>). Vertical sulcus on carapace branchiostegal wall curving backward to meet anterolateral margin at epibranchial tooth (Fig. <xref ref-type="fig" rid="F6">6c</xref>). Mandibular palp bi-segmented; terminal segment (<abbrev xmlns:xlink="http://www.w3.org/1999/xlink" xlink:title="terminal segment of mandibular palp" id="ABBRID0EJODI" xlink:type="simple">TS</abbrev>) bilobed, with large distinct anterior lobe 0.6 × terminal segment length (Fig. <xref ref-type="fig" rid="F15">15c</xref>). Third maxilliped ischium with distinct vertical groove (Fig. <xref ref-type="fig" rid="F14">14c</xref>). Episternal sulci s4/e4, s5/e5, s6/e6 faint or missing, s7/e7 complete (Fig. <xref ref-type="fig" rid="F5">5c</xref>). Major cheliped dactylus highly arched enclosing oval interspace when closed, with five large teeth (one small distal, two large medial, two small proximal) (Fig. <xref ref-type="fig" rid="F8">8e</xref>); propodus of major cheliped with two large proximal teeth, large medial tooth, small distal tooth (Fig. <xref ref-type="fig" rid="F8">8e</xref>); cheliped carpus inner margin with long, broad distal tooth, relatively narrow, subequal proximal tooth (Fig. <xref ref-type="fig" rid="F10">10c</xref>). <abbrev xmlns:xlink="http://www.w3.org/1999/xlink" xlink:title="male first gonopod" id="ABBRID0EFPDI" xlink:type="simple">G1</abbrev><abbrev xmlns:xlink="http://www.w3.org/1999/xlink" xlink:title="terminal article of G1 or G2" id="ABBRID0EJPDI" xlink:type="simple">TA</abbrev> short (<abbrev xmlns:xlink="http://www.w3.org/1999/xlink" xlink:title="terminal article of G1 or G2" id="ABBRID0ENPDI" xlink:type="simple">TA</abbrev>/<abbrev xmlns:xlink="http://www.w3.org/1999/xlink" xlink:title="subterminal segment of G1 or G2" id="ABBRID0ERPDI" xlink:type="simple">SS</abbrev> 0.22), directed outwards at 45° angle to longitudinal axis of <abbrev xmlns:xlink="http://www.w3.org/1999/xlink" xlink:title="male first gonopod" id="ABBRID0EVPDI" xlink:type="simple">G1</abbrev><abbrev xmlns:xlink="http://www.w3.org/1999/xlink" xlink:title="subterminal segment of G1 or G2" id="ABBRID0EZPDI" xlink:type="simple">SS</abbrev>, with distinct longitudinal groove proximally distinctly broad, abruptly narrow, slim and tube-like at distal two-thirds (Figs <xref ref-type="fig" rid="F11">11c</xref>, <xref ref-type="fig" rid="F12">12c</xref>). <abbrev xmlns:xlink="http://www.w3.org/1999/xlink" xlink:title="male first gonopod" id="ABBRID0EFQDI" xlink:type="simple">G1</abbrev><abbrev xmlns:xlink="http://www.w3.org/1999/xlink" xlink:title="subterminal segment of G1 or G2" id="ABBRID0EJQDI" xlink:type="simple">SS</abbrev> tapering slightly from broad basal margin to relatively wide distal margin (0.5 × <abbrev xmlns:xlink="http://www.w3.org/1999/xlink" xlink:title="subterminal segment of G1 or G2" id="ABBRID0ENQDI" xlink:type="simple">SS</abbrev> basal margin); dorsal face with broad dorsal membrane (maximum width 0.1 × <abbrev xmlns:xlink="http://www.w3.org/1999/xlink" xlink:title="subterminal segment of G1 or G2" id="ABBRID0ERQDI" xlink:type="simple">SS</abbrev> length) at <abbrev xmlns:xlink="http://www.w3.org/1999/xlink" xlink:title="terminal article of G1 or G2" id="ABBRID0EVQDI" xlink:type="simple">TA</abbrev>/<abbrev xmlns:xlink="http://www.w3.org/1999/xlink" xlink:title="subterminal segment of G1 or G2" id="ABBRID0EZQDI" xlink:type="simple">SS</abbrev> junction (Fig. <xref ref-type="fig" rid="F11">11c</xref>). <abbrev xmlns:xlink="http://www.w3.org/1999/xlink" xlink:title="male second gonopod" id="ABBRID0EBRDI" xlink:type="simple">G2</abbrev><abbrev xmlns:xlink="http://www.w3.org/1999/xlink" xlink:title="terminal article of G1 or G2" id="ABBRID0EFRDI" xlink:type="simple">TA</abbrev> long (<abbrev xmlns:xlink="http://www.w3.org/1999/xlink" xlink:title="terminal article of G1 or G2" id="ABBRID0EJRDI" xlink:type="simple">TA</abbrev>/<abbrev xmlns:xlink="http://www.w3.org/1999/xlink" xlink:title="subterminal segment of G1 or G2" id="ABBRID0ENRDI" xlink:type="simple">SS</abbrev> 0.44), flagellum-like, almost as long as <abbrev xmlns:xlink="http://www.w3.org/1999/xlink" xlink:title="male second gonopod" id="ABBRID0ERRDI" xlink:type="simple">G2</abbrev><abbrev xmlns:xlink="http://www.w3.org/1999/xlink" xlink:title="subterminal segment of G1 or G2" id="ABBRID0EVRDI" xlink:type="simple">SS</abbrev> (Fig. <xref ref-type="fig" rid="F13">13c</xref>). Mature at <abbrev xmlns:xlink="http://www.w3.org/1999/xlink" xlink:title="carapace width measured at widest point" id="ABBRID0E4RDI" xlink:type="simple">CW</abbrev> 19 mm.</p></tp:treatment-sec><tp:treatment-sec sec-type="description" id="SECID0EBSDI"><title>Description.</title><p>Carapace ovoid, flat (<abbrev xmlns:xlink="http://www.w3.org/1999/xlink" xlink:title="carapace height measured at maximum height of cephalothorax" id="ABBRID0EHSDI" xlink:type="simple">CH</abbrev>/<abbrev xmlns:xlink="http://www.w3.org/1999/xlink" xlink:title="front width measured along anterior frontal margin between inner angles of orbits" id="ABBRID0ELSDI" xlink:type="simple">FW</abbrev> 1.28, <italic>N</italic> = 2), wide (<abbrev xmlns:xlink="http://www.w3.org/1999/xlink" xlink:title="carapace width measured at widest point" id="ABBRID0ERSDI" xlink:type="simple">CW</abbrev>/<abbrev xmlns:xlink="http://www.w3.org/1999/xlink" xlink:title="front width measured along anterior frontal margin between inner angles of orbits" id="ABBRID0EVSDI" xlink:type="simple">FW</abbrev> 2.8), smooth, urogastric groove distinct; front wide (<abbrev xmlns:xlink="http://www.w3.org/1999/xlink" xlink:title="front width measured along anterior frontal margin between inner angles of orbits" id="ABBRID0EZSDI" xlink:type="simple">FW</abbrev>/<abbrev xmlns:xlink="http://www.w3.org/1999/xlink" xlink:title="carapace width measured at widest point" id="ABBRID0E4SDI" xlink:type="simple">CW</abbrev> 0.35, <italic>N</italic> = 2), deflexed, anterior margin straight; postfrontal crest distinct, prominent, completely crossing carapace, meeting anterolateral margin of carapace behind intermediate tooth (Fig. <xref ref-type="fig" rid="F4">4d</xref>); exorbital, intermediate teeth large, triangular; epibranchial tooth undetectable (Figs <xref ref-type="fig" rid="F4">4c</xref>, <xref ref-type="fig" rid="F7">7c</xref>). Carapace branchiostegal sidewall with vertical, longitudinal sutures dividing it into three regions (suborbital, subhepatic, pterygostomial) (Fig. <xref ref-type="fig" rid="F6">6c</xref>); longitudinal suture beginning at respiratory opening, curving backward across sidewall dividing suborbital- and subhepatic regions from pterygostomial region (Fig. <xref ref-type="fig" rid="F6">6c</xref>); vertical sulcus on carapace branchiostegal wall curving backward to meet anterolateral margin at epibranchial tooth (Fig. <xref ref-type="fig" rid="F6">6c</xref>), dividing suborbital from subhepatic regions (Fig. <xref ref-type="fig" rid="F6">6c</xref>).</p><p>Mandibular palp bi-segmented; terminal segment (<abbrev xmlns:xlink="http://www.w3.org/1999/xlink" xlink:title="terminal segment of mandibular palp" id="ABBRID0EBUDI" xlink:type="simple">TS</abbrev>) bilobed, with large distinct anterior lobe 0.6 × terminal segment length (Fig. <xref ref-type="fig" rid="F15">15c</xref>). Third maxilliped exopod completely lacking flagellum; ischium with distinct vertical groove (Fig. <xref ref-type="fig" rid="F14">14c</xref>). Sternal sulcus s2/s3 prominent, completely crossing sternum; s3/s4 incomplete, reduced to 2 short lateral notches (Fig. <xref ref-type="fig" rid="F5">5c</xref>). Episternal sulci s4/e4, s5/e5, s6/e6 faint or missing, s7/e7 complete (Fig. <xref ref-type="fig" rid="F5">5c</xref>).</p><p>Male chelipeds unequal, right chelipeds larger than left cheliped; fingers slim, elongated. Right (major) cheliped dactylus relatively stout, straight, with five large teeth (one small distal, two large medial, two small proximal); fixed finger (pollex) with five large teeth (one distal, four proximal) (Fig. <xref ref-type="fig" rid="F8">8e</xref>); dactylus and propodus of left cheliped straight, with small teeth on occluding margin (Fig. <xref ref-type="fig" rid="F8">8f</xref>); cheliped carpus inner margin with two pointed teeth, distal tooth large with pointed tip, proximal tooth smaller (Fig. <xref ref-type="fig" rid="F10">10c</xref>); medial inferior margin of cheliped merus with large jagged distal tooth followed by numerous distinct smaller teeth (Fig. <xref ref-type="fig" rid="F9">9c</xref>).</p><p>Male pleon triangular, sides not indented with small setae; telson (a7) rounded at distal margin (Fig. <xref ref-type="fig" rid="F5">5c</xref>). <abbrev xmlns:xlink="http://www.w3.org/1999/xlink" xlink:title="male first gonopod" id="ABBRID0ENVDI" xlink:type="simple">G1</abbrev><abbrev xmlns:xlink="http://www.w3.org/1999/xlink" xlink:title="terminal article of G1 or G2" id="ABBRID0ERVDI" xlink:type="simple">TA</abbrev> short (<abbrev xmlns:xlink="http://www.w3.org/1999/xlink" xlink:title="terminal article of G1 or G2" id="ABBRID0EVVDI" xlink:type="simple">TA</abbrev>/<abbrev xmlns:xlink="http://www.w3.org/1999/xlink" xlink:title="subterminal segment of G1 or G2" id="ABBRID0EZVDI" xlink:type="simple">SS</abbrev> 0.22), directed outwards at 45° angle to longitudinal axis of <abbrev xmlns:xlink="http://www.w3.org/1999/xlink" xlink:title="male first gonopod" id="ABBRID0E4VDI" xlink:type="simple">G1</abbrev><abbrev xmlns:xlink="http://www.w3.org/1999/xlink" xlink:title="subterminal segment of G1 or G2" id="ABBRID0EBWDI" xlink:type="simple">SS</abbrev>, with distinct longitudinal groove on ventral face, proximally distinctly broad, abruptly narrow, slim and tube-like at distal two-thirds (Figs <xref ref-type="fig" rid="F11">11c</xref>, <xref ref-type="fig" rid="F12">12c</xref>). <abbrev xmlns:xlink="http://www.w3.org/1999/xlink" xlink:title="male first gonopod" id="ABBRID0ENWDI" xlink:type="simple">G1</abbrev><abbrev xmlns:xlink="http://www.w3.org/1999/xlink" xlink:title="subterminal segment of G1 or G2" id="ABBRID0ERWDI" xlink:type="simple">SS</abbrev> tapering slightly from broad basal margin to relatively wide distal margin (0.5 × <abbrev xmlns:xlink="http://www.w3.org/1999/xlink" xlink:title="subterminal segment of G1 or G2" id="ABBRID0EVWDI" xlink:type="simple">SS</abbrev> basal margin); ventral face of with raised triangular flap extending halfway across segment forming roof of chamber for <abbrev xmlns:xlink="http://www.w3.org/1999/xlink" xlink:title="male second gonopod" id="ABBRID0EZWDI" xlink:type="simple">G2</abbrev>, flap tapering diagonally from broad base to narrow point at <abbrev xmlns:xlink="http://www.w3.org/1999/xlink" xlink:title="subterminal segment of G1 or G2" id="ABBRID0E4WDI" xlink:type="simple">SS</abbrev>/<abbrev xmlns:xlink="http://www.w3.org/1999/xlink" xlink:title="terminal article of G1 or G2" id="ABBRID0EBXDI" xlink:type="simple">TA</abbrev> junction (Fig. <xref ref-type="fig" rid="F12">12c</xref>); dorsal face with broad dorsal membrane (maximum width 0.1 × <abbrev xmlns:xlink="http://www.w3.org/1999/xlink" xlink:title="subterminal segment of G1 or G2" id="ABBRID0EJXDI" xlink:type="simple">SS</abbrev> length) at <abbrev xmlns:xlink="http://www.w3.org/1999/xlink" xlink:title="terminal article of G1 or G2" id="ABBRID0ENXDI" xlink:type="simple">TA</abbrev>/<abbrev xmlns:xlink="http://www.w3.org/1999/xlink" xlink:title="subterminal segment of G1 or G2" id="ABBRID0ERXDI" xlink:type="simple">SS</abbrev> junction (Fig. <xref ref-type="fig" rid="F11">11c</xref>). <abbrev xmlns:xlink="http://www.w3.org/1999/xlink" xlink:title="male second gonopod" id="ABBRID0EZXDI" xlink:type="simple">G2</abbrev><abbrev xmlns:xlink="http://www.w3.org/1999/xlink" xlink:title="terminal article of G1 or G2" id="ABBRID0E4XDI" xlink:type="simple">TA</abbrev> long (<abbrev xmlns:xlink="http://www.w3.org/1999/xlink" xlink:title="terminal article of G1 or G2" id="ABBRID0EBYDI" xlink:type="simple">TA</abbrev>/<abbrev xmlns:xlink="http://www.w3.org/1999/xlink" xlink:title="subterminal segment of G1 or G2" id="ABBRID0EFYDI" xlink:type="simple">SS</abbrev> 0.44), flagellum-like, almost as long as <abbrev xmlns:xlink="http://www.w3.org/1999/xlink" xlink:title="male second gonopod" id="ABBRID0EJYDI" xlink:type="simple">G2</abbrev><abbrev xmlns:xlink="http://www.w3.org/1999/xlink" xlink:title="subterminal segment of G1 or G2" id="ABBRID0ENYDI" xlink:type="simple">SS</abbrev> (Fig. <xref ref-type="fig" rid="F13">13c</xref>). Mature at <abbrev xmlns:xlink="http://www.w3.org/1999/xlink" xlink:title="carapace width measured at widest point" id="ABBRID0EVYDI" xlink:type="simple">CW</abbrev> 19 mm.</p></tp:treatment-sec><tp:treatment-sec sec-type="Color in life" id="SECID0EZYDI"><title>Color in life.</title><p>Unknown.</p></tp:treatment-sec><tp:treatment-sec sec-type="type locality" id="SECID0E5YDI"><title>Type locality.</title><p>Yabassi, littoral region of Cameroon.</p></tp:treatment-sec><tp:treatment-sec sec-type="etymology" id="SECID0EDZDI"><title>Etymology.</title><p>The new species is named for Yabassi in south-western Cameroon, where it was collected in 1909. The species epithet is a noun in apposition.</p></tp:treatment-sec><tp:treatment-sec sec-type="habitat" id="SECID0EIZDI"><title>Habitat.</title><p><italic><tp:taxon-name><tp:taxon-name-part taxon-name-part-type="genus" reg="Louisea">Louisea</tp:taxon-name-part> <tp:taxon-name-part taxon-name-part-type="species" reg="yabassi">yabassi</tp:taxon-name-part></tp:taxon-name></italic> sp. nov. is known only from Yabassi, a humid area of the coastal rain forest of southwestern Cameroon. It is possible that this species is also present in the Ebo forest near Yabassi, which is one of the largest remaining tracts of lowland and submontane rainforest in the area.</p></tp:treatment-sec><tp:treatment-sec sec-type="remarks" id="SECID0EZZDI"><title>Remarks.</title><p>Characters of the carapace and chelipeds of adult male specimens from Yabassi assigned to <italic><tp:taxon-name><tp:taxon-name-part taxon-name-part-type="genus" reg="Louisea">L.</tp:taxon-name-part> <tp:taxon-name-part taxon-name-part-type="species" reg="edeaensis">edeaensis</tp:taxon-name-part></tp:taxon-name></italic> by <xref ref-type="bibr" rid="B8">Cumberlidge (1994)</xref> and by <xref ref-type="bibr" rid="B26">Mvogo Ndongo et al. (2017a)</xref> proved to be inconsistent with the holotype from Edea. Re-examination of these specimens supported the hypothesis that specimens from Edea and those from Yabassi belong to two different species: <italic><tp:taxon-name><tp:taxon-name-part taxon-name-part-type="genus" reg="Louisea">L.</tp:taxon-name-part> <tp:taxon-name-part taxon-name-part-type="species" reg="edeaensis">edeaensis</tp:taxon-name-part></tp:taxon-name></italic> (Edea, Yaounde, and Lake Ossa) and <italic><tp:taxon-name><tp:taxon-name-part taxon-name-part-type="genus" reg="Louisea">L.</tp:taxon-name-part> <tp:taxon-name-part taxon-name-part-type="species" reg="yabassi">yabassi</tp:taxon-name-part></tp:taxon-name></italic> sp. nov. (Yabassi). The differences between <italic><tp:taxon-name><tp:taxon-name-part taxon-name-part-type="genus" reg="Louisea">L.</tp:taxon-name-part> <tp:taxon-name-part taxon-name-part-type="species" reg="yabassi">yabassi</tp:taxon-name-part></tp:taxon-name></italic> sp. nov. and its congeners are discussed below under general remarks.</p><fig id="F15" position="float" orientation="portrait"><object-id xmlns:xlink="http://www.w3.org/1999/xlink" content-type="doi" xlink:type="simple">10.3897/zookeys.881.36744.figure15</object-id><object-id xmlns:xlink="http://www.w3.org/1999/xlink" content-type="arpha" xlink:type="simple">2975385C-EBBC-5AEB-836E-16415EB1F4EA</object-id><label>Figure 15.</label><caption><p>Four species of <italic><tp:taxon-name><tp:taxon-name-part taxon-name-part-type="genus" reg="Louisea">Louisea</tp:taxon-name-part></tp:taxon-name></italic> endemic to southwestern Cameroon, ventral view of right mandible. <bold>a</bold> Second largest adult male (<abbrev xmlns:xlink="http://www.w3.org/1999/xlink" xlink:title="carapace width measured at widest point" id="ABBRID0EE3DI" xlink:type="simple">CW</abbrev> 16.1 mm) of <italic><tp:taxon-name><tp:taxon-name-part taxon-name-part-type="genus" reg="Louisea">L.</tp:taxon-name-part> <tp:taxon-name-part taxon-name-part-type="species" reg="edeaensis">edeaensis</tp:taxon-name-part></tp:taxon-name></italic> from Lake Ossa wetland complex (<named-content xmlns:xlink="http://www.w3.org/1999/xlink" content-type="dwc:institutional_code" xlink:type="simple">ZMB</named-content> Crust. 30335) <bold>b</bold> largest adult male (<abbrev xmlns:xlink="http://www.w3.org/1999/xlink" xlink:title="carapace width measured at widest point" id="ABBRID0E13DI" xlink:type="simple">CW</abbrev> 16.2 mm) of <italic><tp:taxon-name><tp:taxon-name-part taxon-name-part-type="genus" reg="Louisea">L.</tp:taxon-name-part> <tp:taxon-name-part taxon-name-part-type="species" reg="balssi">balssi</tp:taxon-name-part></tp:taxon-name></italic> from Man’s Crater Lake Manengouba (<named-content xmlns:xlink="http://www.w3.org/1999/xlink" content-type="dwc:institutional_code" xlink:type="simple">ZMB</named-content> Crust. 30319) <bold>c</bold> adult male, holotype (<abbrev xmlns:xlink="http://www.w3.org/1999/xlink" xlink:title="carapace width measured at widest point" id="ABBRID0EQ4DI" xlink:type="simple">CW</abbrev> 18.1 mm) of <italic><tp:taxon-name><tp:taxon-name-part taxon-name-part-type="genus" reg="Louisea">L.</tp:taxon-name-part> <tp:taxon-name-part taxon-name-part-type="species" reg="yabassi">yabassi</tp:taxon-name-part></tp:taxon-name></italic> sp. nov. from Yabassi (<named-content xmlns:xlink="http://www.w3.org/1999/xlink" content-type="dwc:institutional_code" xlink:type="simple">ZMB</named-content> Crust. 21575) <bold>d</bold> largest adult male, holotype (<abbrev xmlns:xlink="http://www.w3.org/1999/xlink" xlink:title="carapace width measured at widest point" id="ABBRID0EG5DI" xlink:type="simple">CW</abbrev> 20.0 mm) of <italic><tp:taxon-name><tp:taxon-name-part taxon-name-part-type="genus" reg="Louisea">L.</tp:taxon-name-part> <tp:taxon-name-part taxon-name-part-type="species" reg="nkongsamba">nkongsamba</tp:taxon-name-part></tp:taxon-name></italic> sp. nov. from Mt. Nlonako (<named-content xmlns:xlink="http://www.w3.org/1999/xlink" content-type="dwc:institutional_code" xlink:type="simple">ZMB</named-content> Crust. 31618). Scale bars: 1 mm (<bold>a, c</bold>), 2 mm (<bold>b, d</bold>).</p></caption><graphic xmlns:xlink="http://www.w3.org/1999/xlink" xlink:href="zookeys-881-135-g015.jpg" position="float" orientation="portrait" xlink:type="simple" id="oo_347903.jpg"><uri content-type="original_file" xlink:type="simple">https://binary.pensoft.net/fig/347903</uri></graphic></fig></tp:treatment-sec><tp:treatment-sec><!--Section generated to contain objects referenced in tp:taxon-treatment.--><fig id="F2" position="float" orientation="portrait"><object-id xmlns:xlink="http://www.w3.org/1999/xlink" content-type="doi" xlink:type="simple">10.3897/zookeys.881.36744.figure2</object-id><object-id xmlns:xlink="http://www.w3.org/1999/xlink" content-type="arpha" xlink:type="simple">5941E505-CB6A-5F65-BB63-31C351CEA7E6</object-id><label>Figure 2.</label><caption><p>Four species of <italic><tp:taxon-name><tp:taxon-name-part taxon-name-part-type="genus" reg="Louisea">Louisea</tp:taxon-name-part></tp:taxon-name></italic> endemic to southwestern Cameroon, whole animal, dorsal view. <bold>a</bold> Largest adult male (<abbrev xmlns:xlink="http://www.w3.org/1999/xlink" xlink:title="carapace width measured at widest point" id="ABBRID0EXPAG" xlink:type="simple">CW</abbrev> 17.5 mm) of <italic><tp:taxon-name><tp:taxon-name-part taxon-name-part-type="genus" reg="Louisea">L.</tp:taxon-name-part> <tp:taxon-name-part taxon-name-part-type="species" reg="edeaensis">edeaensis</tp:taxon-name-part></tp:taxon-name></italic> from Lake Ossa wetland complex (<named-content xmlns:xlink="http://www.w3.org/1999/xlink" content-type="dwc:institutional_code" xlink:type="simple">ZMB</named-content> Crust. 26930) (missing right cheliped) <bold>b</bold> largest adult male (<abbrev xmlns:xlink="http://www.w3.org/1999/xlink" xlink:title="carapace width measured at widest point" id="ABBRID0ENQAG" xlink:type="simple">CW</abbrev> 16.2 mm) of <italic><tp:taxon-name><tp:taxon-name-part taxon-name-part-type="genus" reg="Louisea">L.</tp:taxon-name-part> <tp:taxon-name-part taxon-name-part-type="species" reg="balssi">balssi</tp:taxon-name-part></tp:taxon-name></italic> from Man’s Crater Lake Manengouba (<named-content xmlns:xlink="http://www.w3.org/1999/xlink" content-type="dwc:institutional_code" xlink:type="simple">ZMB</named-content> Crust. 30319) (missing left p5) (‘<xref ref-type="bibr" rid="B29">Mvogo Ndongo et al. 2018</xref>: fig. 1’, <ext-link xmlns:xlink="http://www.w3.org/1999/xlink" xlink:type="simple" ext-link-type="uri" xlink:href="http://www.mapress.com/j/zt">www.mapress.com/j/zt</ext-link>) <bold>c</bold> largest adult male, holotype (<abbrev xmlns:xlink="http://www.w3.org/1999/xlink" xlink:title="carapace width measured at widest point" id="ABBRID0EMRAG" xlink:type="simple">CW</abbrev> 18.1 mm) of <italic><tp:taxon-name><tp:taxon-name-part taxon-name-part-type="genus" reg="Louisea">L.</tp:taxon-name-part> <tp:taxon-name-part taxon-name-part-type="species" reg="yabassi">yabassi</tp:taxon-name-part></tp:taxon-name></italic> sp. nov. from Yabassi (<named-content xmlns:xlink="http://www.w3.org/1999/xlink" content-type="dwc:institutional_code" xlink:type="simple">ZMB</named-content> Crust. 21575) (missing left p2–p5, and right cheliped and p2, p3) <bold>d</bold> largest adult male, holotype (<abbrev xmlns:xlink="http://www.w3.org/1999/xlink" xlink:title="carapace width measured at widest point" id="ABBRID0ECSAG" xlink:type="simple">CW</abbrev> 20.0 mm) of <italic><tp:taxon-name><tp:taxon-name-part taxon-name-part-type="genus" reg="Louisea">L.</tp:taxon-name-part> <tp:taxon-name-part taxon-name-part-type="species" reg="nkongsamba">nkongsamba</tp:taxon-name-part></tp:taxon-name></italic> sp. nov. from Mt. Nlonako (<named-content xmlns:xlink="http://www.w3.org/1999/xlink" content-type="dwc:institutional_code" xlink:type="simple">ZMB</named-content> Crust. 31618). Scale bars: 8 mm (<bold>a</bold>), 9 mm (<bold>b</bold>), 8.30 mm (<bold>c</bold>), 17 mm (<bold>d</bold>).</p></caption><graphic xmlns:xlink="http://www.w3.org/1999/xlink" xlink:href="zookeys-881-135-g002.jpg" position="float" orientation="portrait" xlink:type="simple" id="oo_347890.jpg"><uri content-type="original_file" xlink:type="simple">https://binary.pensoft.net/fig/347890</uri></graphic></fig><fig id="F3" position="float" orientation="portrait"><object-id xmlns:xlink="http://www.w3.org/1999/xlink" content-type="doi" xlink:type="simple">10.3897/zookeys.881.36744.figure3</object-id><object-id xmlns:xlink="http://www.w3.org/1999/xlink" content-type="arpha" xlink:type="simple">8F85A3E9-4398-5E71-8279-7A1E1182D334</object-id><label>Figure 3.</label><caption><p>Four species of <italic><tp:taxon-name><tp:taxon-name-part taxon-name-part-type="genus" reg="Louisea">Louisea</tp:taxon-name-part></tp:taxon-name></italic> endemic to southwestern Cameroon, whole animal, dorsal view. <bold>a</bold> Second largest adult male (<abbrev xmlns:xlink="http://www.w3.org/1999/xlink" xlink:title="carapace width measured at widest point" id="ABBRID0EUTAG" xlink:type="simple">CW</abbrev> 16.1 mm) of <italic><tp:taxon-name><tp:taxon-name-part taxon-name-part-type="genus" reg="Louisea">L.</tp:taxon-name-part> <tp:taxon-name-part taxon-name-part-type="species" reg="edeaensis">edeaensis</tp:taxon-name-part></tp:taxon-name></italic> from Lake Ossa wetland complex (<named-content xmlns:xlink="http://www.w3.org/1999/xlink" content-type="dwc:institutional_code" xlink:type="simple">ZMB</named-content> Crust. 30335) (missing left p4) <bold>b</bold> second largest adult male (<abbrev xmlns:xlink="http://www.w3.org/1999/xlink" xlink:title="carapace width measured at widest point" id="ABBRID0EKUAG" xlink:type="simple">CW</abbrev> 14.8 mm) of <italic><tp:taxon-name><tp:taxon-name-part taxon-name-part-type="genus" reg="Louisea">L.</tp:taxon-name-part> <tp:taxon-name-part taxon-name-part-type="species" reg="balssi">balssi</tp:taxon-name-part></tp:taxon-name></italic> from Man’s Crater Lake Manengouba (<named-content xmlns:xlink="http://www.w3.org/1999/xlink" content-type="dwc:institutional_code" xlink:type="simple">ZMB</named-content> Crust. 30319) (missing left p4 and right p2) <bold>c</bold> subadult male, paratype (<abbrev xmlns:xlink="http://www.w3.org/1999/xlink" xlink:title="carapace width measured at widest point" id="ABBRID0EAVAG" xlink:type="simple">CW</abbrev> 13.8 mm) of <italic><tp:taxon-name><tp:taxon-name-part taxon-name-part-type="genus" reg="Louisea">L.</tp:taxon-name-part> <tp:taxon-name-part taxon-name-part-type="species" reg="yabassi">yabassi</tp:taxon-name-part></tp:taxon-name></italic> sp. nov. from Yabassi (<named-content xmlns:xlink="http://www.w3.org/1999/xlink" content-type="dwc:institutional_code" xlink:type="simple">ZMB</named-content> Crust. 21575) (missing left p2–p4, and right cheliped and p2–p5) <bold>d</bold> second largest adult male (<abbrev xmlns:xlink="http://www.w3.org/1999/xlink" xlink:title="carapace width measured at widest point" id="ABBRID0EWVAG" xlink:type="simple">CW</abbrev> 18.38 mm) of <italic><tp:taxon-name><tp:taxon-name-part taxon-name-part-type="genus" reg="Louisea">L.</tp:taxon-name-part> <tp:taxon-name-part taxon-name-part-type="species" reg="nkongsamba">nkongsamba</tp:taxon-name-part></tp:taxon-name></italic> sp. nov. from Mt. Nlonako (<named-content xmlns:xlink="http://www.w3.org/1999/xlink" content-type="dwc:institutional_code" xlink:type="simple">ZMB</named-content> Crust. 31618). Scale bars: 12.42 mm (<bold>a</bold>), 10 mm (<bold>b</bold>), 8.42 mm (<bold>c</bold>), 11.63 mm (<bold>d</bold>).</p></caption><graphic xmlns:xlink="http://www.w3.org/1999/xlink" xlink:href="zookeys-881-135-g003.jpg" position="float" orientation="portrait" xlink:type="simple" id="oo_347891.jpg"><uri content-type="original_file" xlink:type="simple">https://binary.pensoft.net/fig/347891</uri></graphic></fig><fig id="F4" position="float" orientation="portrait"><object-id xmlns:xlink="http://www.w3.org/1999/xlink" content-type="doi" xlink:type="simple">10.3897/zookeys.881.36744.figure4</object-id><object-id xmlns:xlink="http://www.w3.org/1999/xlink" content-type="arpha" xlink:type="simple">1B27FFA5-FE9B-5DFA-8535-2E579158CEDB</object-id><label>Figure 4.</label><caption><p>Four species of <italic><tp:taxon-name><tp:taxon-name-part taxon-name-part-type="genus" reg="Louisea">Louisea</tp:taxon-name-part></tp:taxon-name></italic> endemic to southwestern Cameroon, carapace, dorsal view. <bold>a</bold> Largest adult male, holotype (<abbrev xmlns:xlink="http://www.w3.org/1999/xlink" xlink:title="carapace width measured at widest point" id="ABBRID0EIXAG" xlink:type="simple">CW</abbrev> 20.0 mm) of <italic><tp:taxon-name><tp:taxon-name-part taxon-name-part-type="genus" reg="Louisea">L.</tp:taxon-name-part> <tp:taxon-name-part taxon-name-part-type="species" reg="nkongsamba">nkongsamba</tp:taxon-name-part></tp:taxon-name></italic> sp. nov. from Mt. Nlonako (<named-content xmlns:xlink="http://www.w3.org/1999/xlink" content-type="dwc:institutional_code" xlink:type="simple">ZMB</named-content> Crust. 31618) <bold>b</bold> second largest adult male (<abbrev xmlns:xlink="http://www.w3.org/1999/xlink" xlink:title="carapace width measured at widest point" id="ABBRID0E5XAG" xlink:type="simple">CW</abbrev> 14.8 mm) of <italic><tp:taxon-name><tp:taxon-name-part taxon-name-part-type="genus" reg="Louisea">L.</tp:taxon-name-part> <tp:taxon-name-part taxon-name-part-type="species" reg="balssi">balssi</tp:taxon-name-part></tp:taxon-name></italic> from Man’s Crater Lake Manengouba (<named-content xmlns:xlink="http://www.w3.org/1999/xlink" content-type="dwc:institutional_code" xlink:type="simple">ZMB</named-content> Crust. 30319) <bold>c</bold> second largest adult male (<abbrev xmlns:xlink="http://www.w3.org/1999/xlink" xlink:title="carapace width measured at widest point" id="ABBRID0EUYAG" xlink:type="simple">CW</abbrev> 16.1 mm) of <italic><tp:taxon-name><tp:taxon-name-part taxon-name-part-type="genus" reg="Louisea">L.</tp:taxon-name-part> <tp:taxon-name-part taxon-name-part-type="species" reg="edeaensis">edeaensis</tp:taxon-name-part></tp:taxon-name></italic> from Lake Ossa wetland complex (<named-content xmlns:xlink="http://www.w3.org/1999/xlink" content-type="dwc:institutional_code" xlink:type="simple">ZMB</named-content> Crust. 30335) <bold>d</bold> adult male, holotype (<abbrev xmlns:xlink="http://www.w3.org/1999/xlink" xlink:title="carapace width measured at widest point" id="ABBRID0EKZAG" xlink:type="simple">CW</abbrev> 18.1 mm) of <italic><tp:taxon-name><tp:taxon-name-part taxon-name-part-type="genus" reg="Louisea">L.</tp:taxon-name-part> <tp:taxon-name-part taxon-name-part-type="species" reg="yabassi">yabassi</tp:taxon-name-part></tp:taxon-name></italic> sp. nov. from Yabassi (<named-content xmlns:xlink="http://www.w3.org/1999/xlink" content-type="dwc:institutional_code" xlink:type="simple">ZMB</named-content> Crust. 21575). Scale bars: 9.1 mm (<bold>a</bold>), 7.25 mm (<bold>b</bold>), 7.90 mm (<bold>c</bold>), 8.62 mm (<bold>d</bold>).</p></caption><graphic xmlns:xlink="http://www.w3.org/1999/xlink" xlink:href="zookeys-881-135-g004.jpg" position="float" orientation="portrait" xlink:type="simple" id="oo_347892.jpg"><uri content-type="original_file" xlink:type="simple">https://binary.pensoft.net/fig/347892</uri></graphic></fig><fig id="F5" position="float" orientation="portrait"><object-id xmlns:xlink="http://www.w3.org/1999/xlink" content-type="doi" xlink:type="simple">10.3897/zookeys.881.36744.figure5</object-id><object-id xmlns:xlink="http://www.w3.org/1999/xlink" content-type="arpha" xlink:type="simple">CC32A363-1012-522B-8458-82CACE786125</object-id><label>Figure 5.</label><caption><p>Four species of <italic><tp:taxon-name><tp:taxon-name-part taxon-name-part-type="genus" reg="Louisea">Louisea</tp:taxon-name-part></tp:taxon-name></italic> endemic to southwestern Cameroon, thoracic sternites (s1–s8) and pleonal segments (a4–a7). <bold>a</bold> Second largest adult male (<abbrev xmlns:xlink="http://www.w3.org/1999/xlink" xlink:title="carapace width measured at widest point" id="ABBRID0E61AI" xlink:type="simple">CW</abbrev> 16.1 mm) of <italic><tp:taxon-name><tp:taxon-name-part taxon-name-part-type="genus" reg="Louisea">L.</tp:taxon-name-part> <tp:taxon-name-part taxon-name-part-type="species" reg="edeaensis">edeaensis</tp:taxon-name-part></tp:taxon-name></italic> from Lake Ossa wetland complex (<named-content xmlns:xlink="http://www.w3.org/1999/xlink" content-type="dwc:institutional_code" xlink:type="simple">ZMB</named-content> Crust. 30335) <bold>b</bold> largest adult male (<abbrev xmlns:xlink="http://www.w3.org/1999/xlink" xlink:title="carapace width measured at widest point" id="ABBRID0EV2AI" xlink:type="simple">CW</abbrev> 16.2 mm) of <italic><tp:taxon-name><tp:taxon-name-part taxon-name-part-type="genus" reg="Louisea">L.</tp:taxon-name-part> <tp:taxon-name-part taxon-name-part-type="species" reg="balssi">balssi</tp:taxon-name-part></tp:taxon-name></italic> from Man’s Crater Lake Manengouba (<named-content xmlns:xlink="http://www.w3.org/1999/xlink" content-type="dwc:institutional_code" xlink:type="simple">ZMB</named-content> Crust. 30319) (missing left p5) (‘<xref ref-type="bibr" rid="B29">Mvogo Ndongo et al. 2018</xref>: fig. 2c’, <ext-link xmlns:xlink="http://www.w3.org/1999/xlink" xlink:type="simple" ext-link-type="uri" xlink:href="http://www.mapress.com/j/zt">www.mapress.com/j/zt</ext-link>) <bold>c</bold> adult male, holotype (<abbrev xmlns:xlink="http://www.w3.org/1999/xlink" xlink:title="carapace width measured at widest point" id="ABBRID0EU3AI" xlink:type="simple">CW</abbrev> 18.1 mm) of <italic><tp:taxon-name><tp:taxon-name-part taxon-name-part-type="genus" reg="Louisea">L.</tp:taxon-name-part> <tp:taxon-name-part taxon-name-part-type="species" reg="yabassi">yabassi</tp:taxon-name-part></tp:taxon-name></italic> sp. nov. from Yabassi (<named-content xmlns:xlink="http://www.w3.org/1999/xlink" content-type="dwc:institutional_code" xlink:type="simple">ZMB</named-content> Crust. 21575) <bold>d</bold> largest adult male, holotype (<abbrev xmlns:xlink="http://www.w3.org/1999/xlink" xlink:title="carapace width measured at widest point" id="ABBRID0EK4AI" xlink:type="simple">CW</abbrev> 20.0 mm) of <italic><tp:taxon-name><tp:taxon-name-part taxon-name-part-type="genus" reg="Louisea">L.</tp:taxon-name-part> <tp:taxon-name-part taxon-name-part-type="species" reg="nkongsamba">nkongsamba</tp:taxon-name-part></tp:taxon-name></italic> sp. nov. from Mt. Nlonako (<named-content xmlns:xlink="http://www.w3.org/1999/xlink" content-type="dwc:institutional_code" xlink:type="simple">ZMB</named-content> Crust. 31618). Scale bars: 12.42 mm (<bold>a</bold>), 9 mm (<bold>b</bold>), 8.30 mm (<bold>c</bold>), 17 mm (<bold>d</bold>).</p></caption><graphic xmlns:xlink="http://www.w3.org/1999/xlink" xlink:href="zookeys-881-135-g005.jpg" position="float" orientation="portrait" xlink:type="simple" id="oo_347893.jpg"><uri content-type="original_file" xlink:type="simple">https://binary.pensoft.net/fig/347893</uri></graphic></fig><fig id="F6" position="float" orientation="portrait"><object-id xmlns:xlink="http://www.w3.org/1999/xlink" content-type="doi" xlink:type="simple">10.3897/zookeys.881.36744.figure6</object-id><object-id xmlns:xlink="http://www.w3.org/1999/xlink" content-type="arpha" xlink:type="simple">38E2533B-B2D1-561D-BD02-CA0A8AE1484D</object-id><label>Figure 6.</label><caption><p>Four species of <italic><tp:taxon-name><tp:taxon-name-part taxon-name-part-type="genus" reg="Louisea">Louisea</tp:taxon-name-part></tp:taxon-name></italic> endemic to southwestern Cameroon, whole animal, ventral view. <bold>a</bold> Second largest adult male (<abbrev xmlns:xlink="http://www.w3.org/1999/xlink" xlink:title="carapace width measured at widest point" id="ABBRID0E35AI" xlink:type="simple">CW</abbrev> 16.1 mm) of <italic><tp:taxon-name><tp:taxon-name-part taxon-name-part-type="genus" reg="Louisea">L.</tp:taxon-name-part> <tp:taxon-name-part taxon-name-part-type="species" reg="edeaensis">edeaensis</tp:taxon-name-part></tp:taxon-name></italic> from Lake Ossa wetland complex (<named-content xmlns:xlink="http://www.w3.org/1999/xlink" content-type="dwc:institutional_code" xlink:type="simple">ZMB</named-content> Crust. 30335) <bold>b</bold> second largest adult male (<abbrev xmlns:xlink="http://www.w3.org/1999/xlink" xlink:title="carapace width measured at widest point" id="ABBRID0ES6AI" xlink:type="simple">CW</abbrev> 14.8 mm) of <italic><tp:taxon-name><tp:taxon-name-part taxon-name-part-type="genus" reg="Louisea">L.</tp:taxon-name-part> <tp:taxon-name-part taxon-name-part-type="species" reg="balssi">balssi</tp:taxon-name-part></tp:taxon-name></italic> from Man’s Crater Lake Manengouba (<named-content xmlns:xlink="http://www.w3.org/1999/xlink" content-type="dwc:institutional_code" xlink:type="simple">ZMB</named-content> Crust. 30319) <bold>c</bold> adult male, holotype (<abbrev xmlns:xlink="http://www.w3.org/1999/xlink" xlink:title="carapace width measured at widest point" id="ABBRID0EIABI" xlink:type="simple">CW</abbrev> 18.1 mm) of <italic><tp:taxon-name><tp:taxon-name-part taxon-name-part-type="genus" reg="Louisea">L.</tp:taxon-name-part> <tp:taxon-name-part taxon-name-part-type="species" reg="yabassi">yabassi</tp:taxon-name-part></tp:taxon-name></italic> sp. nov. from Yabassi (<named-content xmlns:xlink="http://www.w3.org/1999/xlink" content-type="dwc:institutional_code" xlink:type="simple">ZMB</named-content> Crust. 21575) <bold>d</bold> largest adult male, holotype (<abbrev xmlns:xlink="http://www.w3.org/1999/xlink" xlink:title="carapace width measured at widest point" id="ABBRID0E5ABI" xlink:type="simple">CW</abbrev> 20.0 mm) of <italic><tp:taxon-name><tp:taxon-name-part taxon-name-part-type="genus" reg="Louisea">L.</tp:taxon-name-part> <tp:taxon-name-part taxon-name-part-type="species" reg="nkongsamba">nkongsamba</tp:taxon-name-part></tp:taxon-name></italic> sp. nov. from Mt. Nlonako (<named-content xmlns:xlink="http://www.w3.org/1999/xlink" content-type="dwc:institutional_code" xlink:type="simple">ZMB</named-content> Crust. 31618). Scale bars: 11.63 mm (<bold>a</bold>), 9.61 mm (<bold>b</bold>), 9.50 mm (<bold>c</bold>), 11.60 mm (<bold>d</bold>).</p></caption><graphic xmlns:xlink="http://www.w3.org/1999/xlink" xlink:href="zookeys-881-135-g006.jpg" position="float" orientation="portrait" xlink:type="simple" id="oo_347894.jpg"><uri content-type="original_file" xlink:type="simple">https://binary.pensoft.net/fig/347894</uri></graphic></fig><fig id="F7" position="float" orientation="portrait"><object-id xmlns:xlink="http://www.w3.org/1999/xlink" content-type="doi" xlink:type="simple">10.3897/zookeys.881.36744.figure7</object-id><object-id xmlns:xlink="http://www.w3.org/1999/xlink" content-type="arpha" xlink:type="simple">C53F8338-C5BF-5C1A-A547-E0B0A75FB52E</object-id><label>Figure 7.</label><caption><p>Four species of <italic><tp:taxon-name><tp:taxon-name-part taxon-name-part-type="genus" reg="Louisea">Louisea</tp:taxon-name-part></tp:taxon-name></italic> endemic to Southwestern Cameroon, carapace, frontal view. <bold>a</bold> Second largest adult male (<abbrev xmlns:xlink="http://www.w3.org/1999/xlink" xlink:title="carapace width measured at widest point" id="ABBRID0EQCBI" xlink:type="simple">CW</abbrev> 16.1 mm) of <italic><tp:taxon-name><tp:taxon-name-part taxon-name-part-type="genus" reg="Louisea">L.</tp:taxon-name-part> <tp:taxon-name-part taxon-name-part-type="species" reg="edeaensis">edeaensis</tp:taxon-name-part></tp:taxon-name></italic> from Lake Ossa wetland complex (<named-content xmlns:xlink="http://www.w3.org/1999/xlink" content-type="dwc:institutional_code" xlink:type="simple">ZMB</named-content> Crust. 30335) <bold>b</bold> second largest adult male (<abbrev xmlns:xlink="http://www.w3.org/1999/xlink" xlink:title="carapace width measured at widest point" id="ABBRID0EGDBI" xlink:type="simple">CW</abbrev> 14.8 mm) of <italic><tp:taxon-name><tp:taxon-name-part taxon-name-part-type="genus" reg="Louisea">L.</tp:taxon-name-part> <tp:taxon-name-part taxon-name-part-type="species" reg="balssi">balssi</tp:taxon-name-part></tp:taxon-name></italic> from Man’s Crater Lake Manengouba (<named-content xmlns:xlink="http://www.w3.org/1999/xlink" content-type="dwc:institutional_code" xlink:type="simple">ZMB</named-content> Crust. 30319) <bold>c</bold> adult male, holotype (<abbrev xmlns:xlink="http://www.w3.org/1999/xlink" xlink:title="carapace width measured at widest point" id="ABBRID0E3DBI" xlink:type="simple">CW</abbrev> 18.1 mm) of <italic><tp:taxon-name><tp:taxon-name-part taxon-name-part-type="genus" reg="Louisea">L.</tp:taxon-name-part> <tp:taxon-name-part taxon-name-part-type="species" reg="yabassi">yabassi</tp:taxon-name-part></tp:taxon-name></italic> sp. nov. from Yabassi (<named-content xmlns:xlink="http://www.w3.org/1999/xlink" content-type="dwc:institutional_code" xlink:type="simple">ZMB</named-content> Crust. 21575) <bold>d</bold> largest adult male, holotype (<abbrev xmlns:xlink="http://www.w3.org/1999/xlink" xlink:title="carapace width measured at widest point" id="ABBRID0ESEBI" xlink:type="simple">CW</abbrev> 20.0 mm) of <italic><tp:taxon-name><tp:taxon-name-part taxon-name-part-type="genus" reg="Louisea">L.</tp:taxon-name-part> <tp:taxon-name-part taxon-name-part-type="species" reg="nkongsamba">nkongsamba</tp:taxon-name-part></tp:taxon-name></italic> sp. nov. from Mt. Nlonako (<named-content xmlns:xlink="http://www.w3.org/1999/xlink" content-type="dwc:institutional_code" xlink:type="simple">ZMB</named-content> Crust. 31618). Scale bars: 7.20 mm (<bold>a</bold>), 6.60 mm (<bold>b</bold>), 8.06 mm (<bold>c</bold>), 8.70 mm (<bold>d</bold>).</p></caption><graphic xmlns:xlink="http://www.w3.org/1999/xlink" xlink:href="zookeys-881-135-g007.jpg" position="float" orientation="portrait" xlink:type="simple" id="oo_347895.jpg"><uri content-type="original_file" xlink:type="simple">https://binary.pensoft.net/fig/347895</uri></graphic></fig><fig id="F8" position="float" orientation="portrait"><object-id xmlns:xlink="http://www.w3.org/1999/xlink" content-type="doi" xlink:type="simple">10.3897/zookeys.881.36744.figure8</object-id><object-id xmlns:xlink="http://www.w3.org/1999/xlink" content-type="arpha" xlink:type="simple">4158C15A-D2B9-5A00-8694-F6024262D530</object-id><label>Figure 8.</label><caption><p>Four species of <italic><tp:taxon-name><tp:taxon-name-part taxon-name-part-type="genus" reg="Louisea">Louisea</tp:taxon-name-part></tp:taxon-name></italic> endemic to Southwestern Cameroon, frontal view of right and left chela. <bold>a, b</bold> Second largest adult male (<abbrev xmlns:xlink="http://www.w3.org/1999/xlink" xlink:title="carapace width measured at widest point" id="ABBRID0ESHBI" xlink:type="simple">CW</abbrev> 16.1 mm) of <italic><tp:taxon-name><tp:taxon-name-part taxon-name-part-type="genus" reg="Louisea">L.</tp:taxon-name-part> <tp:taxon-name-part taxon-name-part-type="species" reg="edeaensis">edeaensis</tp:taxon-name-part></tp:taxon-name></italic> from Lake Ossa wetland complex (<named-content xmlns:xlink="http://www.w3.org/1999/xlink" content-type="dwc:institutional_code" xlink:type="simple">ZMB</named-content> Crust. 30335) <bold>c, d</bold> largest adult male (<abbrev xmlns:xlink="http://www.w3.org/1999/xlink" xlink:title="carapace width measured at widest point" id="ABBRID0EIIBI" xlink:type="simple">CW</abbrev> 16.2 mm) of <italic><tp:taxon-name><tp:taxon-name-part taxon-name-part-type="genus" reg="Louisea">L.</tp:taxon-name-part> <tp:taxon-name-part taxon-name-part-type="species" reg="balssi">balssi</tp:taxon-name-part></tp:taxon-name></italic> from Man’s Crater Lake Manengouba (<named-content xmlns:xlink="http://www.w3.org/1999/xlink" content-type="dwc:institutional_code" xlink:type="simple">ZMB</named-content> Crust. 30319) (missing left p5) (‘<xref ref-type="bibr" rid="B29">Mvogo Ndongo et al. 2018</xref>: fig. 3a, b’, <ext-link xmlns:xlink="http://www.w3.org/1999/xlink" xlink:type="simple" ext-link-type="uri" xlink:href="http://www.mapress.com/j/zt">www.mapress.com/j/zt</ext-link>) <bold>e, f</bold> adult male, holotype (<abbrev xmlns:xlink="http://www.w3.org/1999/xlink" xlink:title="carapace width measured at widest point" id="ABBRID0EHJBI" xlink:type="simple">CW</abbrev> 18.1 mm) of <italic><tp:taxon-name><tp:taxon-name-part taxon-name-part-type="genus" reg="Louisea">L.</tp:taxon-name-part> <tp:taxon-name-part taxon-name-part-type="species" reg="yabassi">yabassi</tp:taxon-name-part></tp:taxon-name></italic> sp. nov. from Yabassi (<named-content xmlns:xlink="http://www.w3.org/1999/xlink" content-type="dwc:institutional_code" xlink:type="simple">ZMB</named-content> Crust. 21575) <bold>g, h</bold> largest adult male, holotype (<abbrev xmlns:xlink="http://www.w3.org/1999/xlink" xlink:title="carapace width measured at widest point" id="ABBRID0E4JBI" xlink:type="simple">CW</abbrev> 20.0 mm) of <italic><tp:taxon-name><tp:taxon-name-part taxon-name-part-type="genus" reg="Louisea">L.</tp:taxon-name-part> <tp:taxon-name-part taxon-name-part-type="species" reg="nkongsamba">nkongsamba</tp:taxon-name-part></tp:taxon-name></italic> sp. nov. from Mt. Nlonako (<named-content xmlns:xlink="http://www.w3.org/1999/xlink" content-type="dwc:institutional_code" xlink:type="simple">ZMB</named-content> Crust. 31618). Scale bars: 5 mm (<bold>a, c, e, g</bold>), 2 mm (<bold>b, d, f</bold>), 10 mm (<bold>h</bold>).</p></caption><graphic xmlns:xlink="http://www.w3.org/1999/xlink" xlink:href="zookeys-881-135-g008.jpg" position="float" orientation="portrait" xlink:type="simple" id="oo_347896.jpg"><uri content-type="original_file" xlink:type="simple">https://binary.pensoft.net/fig/347896</uri></graphic></fig><fig id="F9" position="float" orientation="portrait"><object-id xmlns:xlink="http://www.w3.org/1999/xlink" content-type="doi" xlink:type="simple">10.3897/zookeys.881.36744.figure9</object-id><object-id xmlns:xlink="http://www.w3.org/1999/xlink" content-type="arpha" xlink:type="simple">311CCDDF-9558-5F7F-85F7-F426D71859B7</object-id><label>Figure 9.</label><caption><p>Four species of <italic><tp:taxon-name><tp:taxon-name-part taxon-name-part-type="genus" reg="Louisea">Louisea</tp:taxon-name-part></tp:taxon-name></italic> endemic to southwestern Cameroon, right cheliped merus. <bold>a</bold> Second largest adult male (<abbrev xmlns:xlink="http://www.w3.org/1999/xlink" xlink:title="carapace width measured at widest point" id="ABBRID0ENLBI" xlink:type="simple">CW</abbrev> 16.1 mm) of <italic><tp:taxon-name><tp:taxon-name-part taxon-name-part-type="genus" reg="Louisea">L.</tp:taxon-name-part> <tp:taxon-name-part taxon-name-part-type="species" reg="edeaensis">edeaensis</tp:taxon-name-part></tp:taxon-name></italic> from Lake Ossa wetland complex (<named-content xmlns:xlink="http://www.w3.org/1999/xlink" content-type="dwc:institutional_code" xlink:type="simple">ZMB</named-content> Crust. 30335) <bold>b</bold> largest adult male (<abbrev xmlns:xlink="http://www.w3.org/1999/xlink" xlink:title="carapace width measured at widest point" id="ABBRID0EDMBI" xlink:type="simple">CW</abbrev> 16.2 mm) of <italic><tp:taxon-name><tp:taxon-name-part taxon-name-part-type="genus" reg="Louisea">L.</tp:taxon-name-part> <tp:taxon-name-part taxon-name-part-type="species" reg="balssi">balssi</tp:taxon-name-part></tp:taxon-name></italic> from Man’s Crater Lake Manengouba (<named-content xmlns:xlink="http://www.w3.org/1999/xlink" content-type="dwc:institutional_code" xlink:type="simple">ZMB</named-content> Crust. 30319) (missing left p5) (‘<xref ref-type="bibr" rid="B29">Mvogo Ndongo et al. 2018</xref>: fig. 3d’, <ext-link xmlns:xlink="http://www.w3.org/1999/xlink" xlink:type="simple" ext-link-type="uri" xlink:href="http://www.mapress.com/j/zt">www.mapress.com/j/zt</ext-link>) <bold>c</bold> adult male, holotype (<abbrev xmlns:xlink="http://www.w3.org/1999/xlink" xlink:title="carapace width measured at widest point" id="ABBRID0ECNBI" xlink:type="simple">CW</abbrev> 18.1 mm) of <italic><tp:taxon-name><tp:taxon-name-part taxon-name-part-type="genus" reg="Louisea">L.</tp:taxon-name-part> <tp:taxon-name-part taxon-name-part-type="species" reg="yabassi">yabassi</tp:taxon-name-part></tp:taxon-name></italic> sp. nov. from Yabassi (<named-content xmlns:xlink="http://www.w3.org/1999/xlink" content-type="dwc:institutional_code" xlink:type="simple">ZMB</named-content> Crust. 21575) <bold>d</bold> largest adult male, holotype (<abbrev xmlns:xlink="http://www.w3.org/1999/xlink" xlink:title="carapace width measured at widest point" id="ABBRID0EYNBI" xlink:type="simple">CW</abbrev> 20.0 mm) of <italic><tp:taxon-name><tp:taxon-name-part taxon-name-part-type="genus" reg="Louisea">L.</tp:taxon-name-part> <tp:taxon-name-part taxon-name-part-type="species" reg="nkongsamba">nkongsamba</tp:taxon-name-part></tp:taxon-name></italic> sp. nov. from Mt. Nlonako (<named-content xmlns:xlink="http://www.w3.org/1999/xlink" content-type="dwc:institutional_code" xlink:type="simple">ZMB</named-content> Crust. 31618). Scale bars: 5 mm (<bold>a, c</bold>), 2 mm (<bold>b</bold>), 10 mm (<bold>d</bold>).</p></caption><graphic xmlns:xlink="http://www.w3.org/1999/xlink" xlink:href="zookeys-881-135-g009.jpg" position="float" orientation="portrait" xlink:type="simple" id="oo_347897.jpg"><uri content-type="original_file" xlink:type="simple">https://binary.pensoft.net/fig/347897</uri></graphic></fig><fig id="F10" position="float" orientation="portrait"><object-id xmlns:xlink="http://www.w3.org/1999/xlink" content-type="doi" xlink:type="simple">10.3897/zookeys.881.36744.figure10</object-id><object-id xmlns:xlink="http://www.w3.org/1999/xlink" content-type="arpha" xlink:type="simple">84451F3F-CC9E-577C-92CB-A344C88AC34A</object-id><label>Figure 10.</label><caption><p>Four species of <italic><tp:taxon-name><tp:taxon-name-part taxon-name-part-type="genus" reg="Louisea">Louisea</tp:taxon-name-part></tp:taxon-name></italic> endemic to southwestern Cameroon, right cheliped carpus. <bold>a</bold> Second largest adult male (<abbrev xmlns:xlink="http://www.w3.org/1999/xlink" xlink:title="carapace width measured at widest point" id="ABBRID0EKTBI" xlink:type="simple">CW</abbrev> 16.1 mm) of <italic><tp:taxon-name><tp:taxon-name-part taxon-name-part-type="genus" reg="Louisea">L.</tp:taxon-name-part> <tp:taxon-name-part taxon-name-part-type="species" reg="edeaensis">edeaensis</tp:taxon-name-part></tp:taxon-name></italic> from Lake Ossa wetland complex (<named-content xmlns:xlink="http://www.w3.org/1999/xlink" content-type="dwc:institutional_code" xlink:type="simple">ZMB</named-content> Crust. 30335) <bold>b</bold> largest adult male (<abbrev xmlns:xlink="http://www.w3.org/1999/xlink" xlink:title="carapace width measured at widest point" id="ABBRID0EAUBI" xlink:type="simple">CW</abbrev> 16.2 mm) of <italic><tp:taxon-name><tp:taxon-name-part taxon-name-part-type="genus" reg="Louisea">L.</tp:taxon-name-part> <tp:taxon-name-part taxon-name-part-type="species" reg="balssi">balssi</tp:taxon-name-part></tp:taxon-name></italic> from Man’s Crater Lake Manengouba (<named-content xmlns:xlink="http://www.w3.org/1999/xlink" content-type="dwc:institutional_code" xlink:type="simple">ZMB</named-content> Crust. 30319) (‘<xref ref-type="bibr" rid="B29">Mvogo Ndongo et al. 2018</xref>: fig. 3c’, <ext-link xmlns:xlink="http://www.w3.org/1999/xlink" xlink:type="simple" ext-link-type="uri" xlink:href="http://www.mapress.com/j/zt">www.mapress.com/j/zt</ext-link>) <bold>c</bold> adult male, holotype (<abbrev xmlns:xlink="http://www.w3.org/1999/xlink" xlink:title="carapace width measured at widest point" id="ABBRID0E6UBI" xlink:type="simple">CW</abbrev> 18.1 mm) of <italic><tp:taxon-name><tp:taxon-name-part taxon-name-part-type="genus" reg="Louisea">L.</tp:taxon-name-part> <tp:taxon-name-part taxon-name-part-type="species" reg="yabassi">yabassi</tp:taxon-name-part></tp:taxon-name></italic> sp. nov. from Yabassi (<named-content xmlns:xlink="http://www.w3.org/1999/xlink" content-type="dwc:institutional_code" xlink:type="simple">ZMB</named-content> Crust. 21575) <bold>d</bold> largest adult male, holotype (<abbrev xmlns:xlink="http://www.w3.org/1999/xlink" xlink:title="carapace width measured at widest point" id="ABBRID0EVVBI" xlink:type="simple">CW</abbrev> 20.0 mm) of <italic><tp:taxon-name><tp:taxon-name-part taxon-name-part-type="genus" reg="Louisea">L.</tp:taxon-name-part> <tp:taxon-name-part taxon-name-part-type="species" reg="nkongsamba">nkongsamba</tp:taxon-name-part></tp:taxon-name></italic> sp. nov. from Mt. Nlonako (<named-content xmlns:xlink="http://www.w3.org/1999/xlink" content-type="dwc:institutional_code" xlink:type="simple">ZMB</named-content> Crust. 31618). Scale bars: 5 mm (<bold>a, c</bold>), 2 mm (<bold>b</bold>), 10 mm (<bold>d</bold>).</p></caption><graphic xmlns:xlink="http://www.w3.org/1999/xlink" xlink:href="zookeys-881-135-g010.jpg" position="float" orientation="portrait" xlink:type="simple" id="oo_347898.jpg"><uri content-type="original_file" xlink:type="simple">https://binary.pensoft.net/fig/347898</uri></graphic></fig><fig id="F11" position="float" orientation="portrait"><object-id xmlns:xlink="http://www.w3.org/1999/xlink" content-type="doi" xlink:type="simple">10.3897/zookeys.881.36744.figure11</object-id><object-id xmlns:xlink="http://www.w3.org/1999/xlink" content-type="arpha" xlink:type="simple">FA0D4B2B-2853-5854-93FB-3FC47DFA1775</object-id><label>Figure 11.</label><caption><p>Four species of <italic><tp:taxon-name><tp:taxon-name-part taxon-name-part-type="genus" reg="Louisea">Louisea</tp:taxon-name-part></tp:taxon-name></italic> endemic to southwestern Cameroon, right <abbrev xmlns:xlink="http://www.w3.org/1999/xlink" xlink:title="male first gonopod" id="ABBRID0EDXBI" xlink:type="simple">G1</abbrev> dorsal view (<bold>a–c</bold>), left <abbrev xmlns:xlink="http://www.w3.org/1999/xlink" xlink:title="male first gonopod" id="ABBRID0EJXBI" xlink:type="simple">G1</abbrev> dorsal view (<bold>d</bold>). <bold>a</bold> Second largest adult male (<abbrev xmlns:xlink="http://www.w3.org/1999/xlink" xlink:title="carapace width measured at widest point" id="ABBRID0ERXBI" xlink:type="simple">CW</abbrev> 16.1 mm) of <italic><tp:taxon-name><tp:taxon-name-part taxon-name-part-type="genus" reg="Louisea">L.</tp:taxon-name-part> <tp:taxon-name-part taxon-name-part-type="species" reg="edeaensis">edeaensis</tp:taxon-name-part></tp:taxon-name></italic> from Lake Ossa wetland complex (<named-content xmlns:xlink="http://www.w3.org/1999/xlink" content-type="dwc:institutional_code" xlink:type="simple">ZMB</named-content> Crust. 30335) <bold>b</bold> largest adult male (<abbrev xmlns:xlink="http://www.w3.org/1999/xlink" xlink:title="carapace width measured at widest point" id="ABBRID0EHYBI" xlink:type="simple">CW</abbrev> 16.2 mm) of <italic><tp:taxon-name><tp:taxon-name-part taxon-name-part-type="genus" reg="Louisea">L.</tp:taxon-name-part> <tp:taxon-name-part taxon-name-part-type="species" reg="balssi">balssi</tp:taxon-name-part></tp:taxon-name></italic> from Man’s Crater Lake Manengouba (<named-content xmlns:xlink="http://www.w3.org/1999/xlink" content-type="dwc:institutional_code" xlink:type="simple">ZMB</named-content> Crust. 30319) (‘<xref ref-type="bibr" rid="B29">Mvogo Ndongo et al. 2018</xref>: fig. 5a’, <ext-link xmlns:xlink="http://www.w3.org/1999/xlink" xlink:type="simple" ext-link-type="uri" xlink:href="http://www.mapress.com/j/zt">www.mapress.com/j/zt</ext-link>) <bold>c</bold> adult male, holotype (<abbrev xmlns:xlink="http://www.w3.org/1999/xlink" xlink:title="carapace width measured at widest point" id="ABBRID0EGZBI" xlink:type="simple">CW</abbrev> 18.1 mm) of <italic><tp:taxon-name><tp:taxon-name-part taxon-name-part-type="genus" reg="Louisea">L.</tp:taxon-name-part> <tp:taxon-name-part taxon-name-part-type="species" reg="yabassi">yabassi</tp:taxon-name-part></tp:taxon-name></italic> sp. nov. from Yabassi (<named-content xmlns:xlink="http://www.w3.org/1999/xlink" content-type="dwc:institutional_code" xlink:type="simple">ZMB</named-content> Crust. 21575) <bold>d</bold> largest adult male, holotype (<abbrev xmlns:xlink="http://www.w3.org/1999/xlink" xlink:title="carapace width measured at widest point" id="ABBRID0E3ZBI" xlink:type="simple">CW</abbrev> 20.0 mm) of <italic><tp:taxon-name><tp:taxon-name-part taxon-name-part-type="genus" reg="Louisea">L.</tp:taxon-name-part> <tp:taxon-name-part taxon-name-part-type="species" reg="nkongsamba">nkongsamba</tp:taxon-name-part></tp:taxon-name></italic> sp. nov. from Mt. Nlonako (<named-content xmlns:xlink="http://www.w3.org/1999/xlink" content-type="dwc:institutional_code" xlink:type="simple">ZMB</named-content> Crust. 31618). Scale bars: 2 mm (<bold>a, c, d</bold>), 1 mm (<bold>b</bold>).</p></caption><graphic xmlns:xlink="http://www.w3.org/1999/xlink" xlink:href="zookeys-881-135-g011.jpg" position="float" orientation="portrait" xlink:type="simple" id="oo_347899.jpg"><uri content-type="original_file" xlink:type="simple">https://binary.pensoft.net/fig/347899</uri></graphic></fig><fig id="F12" position="float" orientation="portrait"><object-id xmlns:xlink="http://www.w3.org/1999/xlink" content-type="doi" xlink:type="simple">10.3897/zookeys.881.36744.figure12</object-id><object-id xmlns:xlink="http://www.w3.org/1999/xlink" content-type="arpha" xlink:type="simple">F5A98826-4B13-5A8F-939C-D5A00BB664D7</object-id><label>Figure 12.</label><caption><p>Four species of <italic><tp:taxon-name><tp:taxon-name-part taxon-name-part-type="genus" reg="Louisea">Louisea</tp:taxon-name-part></tp:taxon-name></italic> endemic to southwestern Cameroon, right <abbrev xmlns:xlink="http://www.w3.org/1999/xlink" xlink:title="male first gonopod" id="ABBRID0EI2BI" xlink:type="simple">G1</abbrev> ventral view (<bold>a–c</bold>), left <abbrev xmlns:xlink="http://www.w3.org/1999/xlink" xlink:title="male first gonopod" id="ABBRID0EO2BI" xlink:type="simple">G1</abbrev> ventral view (<bold>d</bold>). <bold>a</bold> Second largest adult male (<abbrev xmlns:xlink="http://www.w3.org/1999/xlink" xlink:title="carapace width measured at widest point" id="ABBRID0EW2BI" xlink:type="simple">CW</abbrev> 16.1 mm) of <italic><tp:taxon-name><tp:taxon-name-part taxon-name-part-type="genus" reg="Louisea">L.</tp:taxon-name-part> <tp:taxon-name-part taxon-name-part-type="species" reg="edeaensis">edeaensis</tp:taxon-name-part></tp:taxon-name></italic> from Lake Ossa wetland complex (<named-content xmlns:xlink="http://www.w3.org/1999/xlink" content-type="dwc:institutional_code" xlink:type="simple">ZMB</named-content> Crust. 30335) <bold>b</bold> largest adult male (<abbrev xmlns:xlink="http://www.w3.org/1999/xlink" xlink:title="carapace width measured at widest point" id="ABBRID0EM3BI" xlink:type="simple">CW</abbrev> 16.2 mm) of <italic><tp:taxon-name><tp:taxon-name-part taxon-name-part-type="genus" reg="Louisea">L.</tp:taxon-name-part> <tp:taxon-name-part taxon-name-part-type="species" reg="balssi">balssi</tp:taxon-name-part></tp:taxon-name></italic> from Man’s Crater Lake Manengouba (<named-content xmlns:xlink="http://www.w3.org/1999/xlink" content-type="dwc:institutional_code" xlink:type="simple">ZMB</named-content> Crust. 30319) (‘<xref ref-type="bibr" rid="B29">Mvogo Ndongo et al. 2018</xref>: fig. 5b’) <bold>c</bold> adult male, holotype (<abbrev xmlns:xlink="http://www.w3.org/1999/xlink" xlink:title="carapace width measured at widest point" id="ABBRID0EG4BI" xlink:type="simple">CW</abbrev> 18.1 mm) of <italic><tp:taxon-name><tp:taxon-name-part taxon-name-part-type="genus" reg="Louisea">L.</tp:taxon-name-part> <tp:taxon-name-part taxon-name-part-type="species" reg="yabassi">yabassi</tp:taxon-name-part></tp:taxon-name></italic> from Yabassi (<named-content xmlns:xlink="http://www.w3.org/1999/xlink" content-type="dwc:institutional_code" xlink:type="simple">ZMB</named-content> Crust. 21575) <bold>d</bold> largest adult male, holotype (<abbrev xmlns:xlink="http://www.w3.org/1999/xlink" xlink:title="carapace width measured at widest point" id="ABBRID0E34BI" xlink:type="simple">CW</abbrev> 20.0 mm) of <italic><tp:taxon-name><tp:taxon-name-part taxon-name-part-type="genus" reg="Louisea">L.</tp:taxon-name-part> <tp:taxon-name-part taxon-name-part-type="species" reg="nkongsamba">nkongsamba</tp:taxon-name-part></tp:taxon-name></italic> sp. nov. from Mt. Nlonako (<named-content xmlns:xlink="http://www.w3.org/1999/xlink" content-type="dwc:institutional_code" xlink:type="simple">ZMB</named-content> Crust. 31618). Scale bars: 2 mm (<bold>a, c, d</bold>), 1 mm (<bold>b</bold>).</p></caption><graphic xmlns:xlink="http://www.w3.org/1999/xlink" xlink:href="zookeys-881-135-g012.jpg" position="float" orientation="portrait" xlink:type="simple" id="oo_347900.jpg"><uri content-type="original_file" xlink:type="simple">https://binary.pensoft.net/fig/347900</uri></graphic></fig><fig id="F13" position="float" orientation="portrait"><object-id xmlns:xlink="http://www.w3.org/1999/xlink" content-type="doi" xlink:type="simple">10.3897/zookeys.881.36744.figure13</object-id><object-id xmlns:xlink="http://www.w3.org/1999/xlink" content-type="arpha" xlink:type="simple">9230F673-A5CB-545E-8C6B-0DA81A465DC5</object-id><label>Figure 13.</label><caption><p>Four species of <italic><tp:taxon-name><tp:taxon-name-part taxon-name-part-type="genus" reg="Louisea">Louisea</tp:taxon-name-part></tp:taxon-name></italic> endemic to southwestern Cameroon, <abbrev xmlns:xlink="http://www.w3.org/1999/xlink" xlink:title="male second gonopod" id="ABBRID0EI6BI" xlink:type="simple">G2</abbrev><bold>a</bold> second largest adult male (<abbrev xmlns:xlink="http://www.w3.org/1999/xlink" xlink:title="carapace width measured at widest point" id="ABBRID0EO6BI" xlink:type="simple">CW</abbrev> 16.1 mm) of <italic><tp:taxon-name><tp:taxon-name-part taxon-name-part-type="genus" reg="Louisea">L.</tp:taxon-name-part> <tp:taxon-name-part taxon-name-part-type="species" reg="edeaensis">edeaensis</tp:taxon-name-part></tp:taxon-name></italic> from Lake Ossa wetland complex (<named-content xmlns:xlink="http://www.w3.org/1999/xlink" content-type="dwc:institutional_code" xlink:type="simple">ZMB</named-content> Crust. 30335) <bold>b</bold> largest adult male (<abbrev xmlns:xlink="http://www.w3.org/1999/xlink" xlink:title="carapace width measured at widest point" id="ABBRID0EEACI" xlink:type="simple">CW</abbrev> 16.2 mm) of <italic><tp:taxon-name><tp:taxon-name-part taxon-name-part-type="genus" reg="Louisea">L.</tp:taxon-name-part> <tp:taxon-name-part taxon-name-part-type="species" reg="balssi">balssi</tp:taxon-name-part></tp:taxon-name></italic> from Man’s Crater Lake Manengouba (<named-content xmlns:xlink="http://www.w3.org/1999/xlink" content-type="dwc:institutional_code" xlink:type="simple">ZMB</named-content> Crust. 30319) <bold>c</bold> adult male, holotype (<abbrev xmlns:xlink="http://www.w3.org/1999/xlink" xlink:title="carapace width measured at widest point" id="ABBRID0E1ACI" xlink:type="simple">CW</abbrev> 18.1 mm) of <italic><tp:taxon-name><tp:taxon-name-part taxon-name-part-type="genus" reg="Louisea">L.</tp:taxon-name-part> <tp:taxon-name-part taxon-name-part-type="species" reg="yabassi">yabassi</tp:taxon-name-part></tp:taxon-name></italic> sp. nov. from Yabassi (<named-content xmlns:xlink="http://www.w3.org/1999/xlink" content-type="dwc:institutional_code" xlink:type="simple">ZMB</named-content> Crust. 21575) <bold>d</bold> largest adult male, holotype (<abbrev xmlns:xlink="http://www.w3.org/1999/xlink" xlink:title="carapace width measured at widest point" id="ABBRID0EQBCI" xlink:type="simple">CW</abbrev> 20.0 mm) of <italic><tp:taxon-name><tp:taxon-name-part taxon-name-part-type="genus" reg="Louisea">L.</tp:taxon-name-part> <tp:taxon-name-part taxon-name-part-type="species" reg="nkongsamba">nkongsamba</tp:taxon-name-part></tp:taxon-name></italic> sp. nov. from Mt. Nlonako (<named-content xmlns:xlink="http://www.w3.org/1999/xlink" content-type="dwc:institutional_code" xlink:type="simple">ZMB</named-content> Crust. 31618). Scale bars: 2 mm (<bold>a–d</bold>).</p></caption><graphic xmlns:xlink="http://www.w3.org/1999/xlink" xlink:href="zookeys-881-135-g013.jpg" position="float" orientation="portrait" xlink:type="simple" id="oo_347901.jpg"><uri content-type="original_file" xlink:type="simple">https://binary.pensoft.net/fig/347901</uri></graphic></fig><fig id="F14" position="float" orientation="portrait"><object-id xmlns:xlink="http://www.w3.org/1999/xlink" content-type="doi" xlink:type="simple">10.3897/zookeys.881.36744.figure14</object-id><object-id xmlns:xlink="http://www.w3.org/1999/xlink" content-type="arpha" xlink:type="simple">C7F3FD16-73DD-5008-A203-16D21BE7A99B</object-id><label>Figure 14.</label><caption><p>Four species of <italic><tp:taxon-name><tp:taxon-name-part taxon-name-part-type="genus" reg="Louisea">Louisea</tp:taxon-name-part></tp:taxon-name></italic> endemic to southwestern Cameroon, left third maxilliped. <bold>a</bold> Second largest adult male (<abbrev xmlns:xlink="http://www.w3.org/1999/xlink" xlink:title="carapace width measured at widest point" id="ABBRID0EMDDI" xlink:type="simple">CW</abbrev> 16.1 mm) of <italic><tp:taxon-name><tp:taxon-name-part taxon-name-part-type="genus" reg="Louisea">L.</tp:taxon-name-part> <tp:taxon-name-part taxon-name-part-type="species" reg="edeaensis">edeaensis</tp:taxon-name-part></tp:taxon-name></italic> from Lake Ossa wetland complex (<named-content xmlns:xlink="http://www.w3.org/1999/xlink" content-type="dwc:institutional_code" xlink:type="simple">ZMB</named-content> Crust. 30335) <bold>b</bold> largest adult male (<abbrev xmlns:xlink="http://www.w3.org/1999/xlink" xlink:title="carapace width measured at widest point" id="ABBRID0ECEDI" xlink:type="simple">CW</abbrev> 16.2 mm) of <italic><tp:taxon-name><tp:taxon-name-part taxon-name-part-type="genus" reg="Louisea">L.</tp:taxon-name-part> <tp:taxon-name-part taxon-name-part-type="species" reg="balssi">balssi</tp:taxon-name-part></tp:taxon-name></italic> from Man’s Crater Lake Manengouba (<named-content xmlns:xlink="http://www.w3.org/1999/xlink" content-type="dwc:institutional_code" xlink:type="simple">ZMB</named-content> Crust. 30319) (‘<xref ref-type="bibr" rid="B29">Mvogo Ndongo et al. 2018</xref>: fig. 4a’, <ext-link xmlns:xlink="http://www.w3.org/1999/xlink" xlink:type="simple" ext-link-type="uri" xlink:href="http://www.mapress.com/j/zt">www.mapress.com/j/zt</ext-link>) <bold>c</bold> adult male, holotype (<abbrev xmlns:xlink="http://www.w3.org/1999/xlink" xlink:title="carapace width measured at widest point" id="ABBRID0EBFDI" xlink:type="simple">CW</abbrev> 18.1 mm) of <italic><tp:taxon-name><tp:taxon-name-part taxon-name-part-type="genus" reg="Louisea">L.</tp:taxon-name-part> <tp:taxon-name-part taxon-name-part-type="species" reg="yabassi">yabassi</tp:taxon-name-part></tp:taxon-name></italic> sp. nov. from Yabassi (<named-content xmlns:xlink="http://www.w3.org/1999/xlink" content-type="dwc:institutional_code" xlink:type="simple">ZMB</named-content> Crust. 21575) <bold>d</bold> largest adult male, holotype (<abbrev xmlns:xlink="http://www.w3.org/1999/xlink" xlink:title="carapace width measured at widest point" id="ABBRID0EXFDI" xlink:type="simple">CW</abbrev> 20.0 mm) of <italic><tp:taxon-name><tp:taxon-name-part taxon-name-part-type="genus" reg="Louisea">L.</tp:taxon-name-part> <tp:taxon-name-part taxon-name-part-type="species" reg="nkongsamba">nkongsamba</tp:taxon-name-part></tp:taxon-name></italic> sp. nov. from Mt. Nlonako (<named-content xmlns:xlink="http://www.w3.org/1999/xlink" content-type="dwc:institutional_code" xlink:type="simple">ZMB</named-content> Crust. 31618). Scale bars: 2 mm (<bold>a–d</bold>).</p></caption><graphic xmlns:xlink="http://www.w3.org/1999/xlink" xlink:href="zookeys-881-135-g014.jpg" position="float" orientation="portrait" xlink:type="simple" id="oo_347902.jpg"><uri content-type="original_file" xlink:type="simple">https://binary.pensoft.net/fig/347902</uri></graphic></fig></tp:treatment-sec><ref-list><ref id="B29"><mixed-citation xmlns:xlink="http://www.w3.org/1999/xlink" xlink:type="simple"><person-group><name name-style="western"><surname>Mvogo Ndongo</surname><given-names>PA</given-names></name><name name-style="western"><surname>von Rintelen</surname><given-names>T</given-names></name><name name-style="western"><surname>Albrecht</surname><given-names>C</given-names></name><name name-style="western"><surname>Tamesse</surname><given-names>JL</given-names></name><name name-style="western"><surname>Cumberlidge</surname><given-names>N</given-names></name></person-group> (<year>2018</year>) <article-title>Lost species in Cameroon: rediscovery of the endangered freshwater crab, <italic><tp:taxon-name><tp:taxon-name-part taxon-name-part-type="genus">Louisea</tp:taxon-name-part> <tp:taxon-name-part taxon-name-part-type="species">balssi</tp:taxon-name-part></tp:taxon-name></italic> (Bott, 1959) (<tp:taxon-name><tp:taxon-name-part taxon-name-part-type="infraorder">Brachyura</tp:taxon-name-part></tp:taxon-name>: <tp:taxon-name><tp:taxon-name-part taxon-name-part-type="family">Potamonautidae</tp:taxon-name-part></tp:taxon-name>), with notes on its ecology and conservation.</article-title><source>Zootaxa</source><volume>4394</volume>(<issue>3</issue>): <fpage>407</fpage>–<lpage>416</lpage>. <ext-link xlink:type="simple" ext-link-type="doi" xlink:href="10.11646/zootaxa.4394.3.6">https://doi.org/10.11646/zootaxa.4394.3.6</ext-link></mixed-citation></ref><ref id="B8"><mixed-citation xmlns:xlink="http://www.w3.org/1999/xlink" xlink:type="simple"><person-group><name name-style="western"><surname>Cumberlidge</surname><given-names>N</given-names></name></person-group> (<year>1994</year>) <article-title><italic><tp:taxon-name><tp:taxon-name-part taxon-name-part-type="genus">Louisea</tp:taxon-name-part></tp:taxon-name></italic>, a new genus of freshwater crab (<tp:taxon-name><tp:taxon-name-part taxon-name-part-type="infraorder">Brachyura</tp:taxon-name-part></tp:taxon-name>: <tp:taxon-name><tp:taxon-name-part taxon-name-part-type="superfamily">Potamoidea</tp:taxon-name-part></tp:taxon-name>: <tp:taxon-name><tp:taxon-name-part taxon-name-part-type="family">Potamonautidae</tp:taxon-name-part></tp:taxon-name>) for <italic><tp:taxon-name><tp:taxon-name-part taxon-name-part-type="genus">Globonautes</tp:taxon-name-part> <tp:taxon-name-part taxon-name-part-type="species">macropus</tp:taxon-name-part> <tp:taxon-name-part taxon-name-part-type="subspecies">edeaensis</tp:taxon-name-part></tp:taxon-name></italic> Bott, 1969 from Cameroon.</article-title><source>Proceedings of the Biological Society of Washington</source><volume>107</volume>(<issue>1</issue>): <fpage>122</fpage>–<lpage>131</lpage>.</mixed-citation></ref><ref id="B26"><mixed-citation xmlns:xlink="http://www.w3.org/1999/xlink" xlink:type="simple"><person-group><name name-style="western"><surname>Mvogo Ndongo</surname><given-names>PA</given-names></name><name name-style="western"><surname>von Rintelen</surname><given-names>T</given-names></name><name name-style="western"><surname>Schubart</surname><given-names>CD</given-names></name><name name-style="western"><surname>Albrecht</surname><given-names>C</given-names></name><name name-style="western"><surname>Tamesse</surname><given-names>JL</given-names></name><name name-style="western"><surname>Cumberlidge</surname><given-names>N</given-names></name></person-group> (<year>2017a</year>) <article-title>New data on the taxonomy, ecology, and conservation of the rediscovered <italic><tp:taxon-name><tp:taxon-name-part taxon-name-part-type="genus">Louisea</tp:taxon-name-part> <tp:taxon-name-part taxon-name-part-type="species">edeaensis</tp:taxon-name-part></tp:taxon-name></italic> (Bott, 1969) (<tp:taxon-name><tp:taxon-name-part taxon-name-part-type="infraorder">Brachyura</tp:taxon-name-part></tp:taxon-name>: <tp:taxon-name><tp:taxon-name-part taxon-name-part-type="superfamily">Potamoidea</tp:taxon-name-part></tp:taxon-name>: <tp:taxon-name><tp:taxon-name-part taxon-name-part-type="family">Potamonautidae</tp:taxon-name-part></tp:taxon-name>), an endangered freshwater crab from Cameroon.</article-title><source>Zootaxa</source><volume>4231</volume>(<issue>2</issue>): <fpage>273</fpage>–<lpage>280</lpage>. <ext-link xlink:type="simple" ext-link-type="doi" xlink:href="10.11646/zootaxa.4231.2.9">https://doi.org/10.11646/zootaxa.4231.2.9</ext-link></mixed-citation></ref></ref-list></tp:taxon-treatment>
