# Supplementary material for: Taxonomic revision of the endemic Cameroonian freshwater crab genus Louisea Cumberlidge, 1994 (Crustacea, Decapoda, Brachyura, Potamonautidae), with descriptions of two new species from Nkongsamba and Yabassi
Source: Zookeys. 2019 Oct 17;881:135–64. doi: 10.3897/zookeys.881.36744 (PMC6813179; doi:10.3897/zookeys.881.36744)
Supplement: XML Treatment for Louisea nkongsamba [file zookeys.881.36744-treatment5.xml]

<!DOCTYPE tp:taxon-treatment
  PUBLIC "-//TaxonX//DTD Taxonomic Treatment Publishing DTD v0 20100105//EN" "tax-treatment-NSO.dtd">
<tp:taxon-treatment xmlns:tp="http://www.plazi.org/taxpub"><tp:treatment-meta><kwd-group><label>Taxon classification</label><kwd><named-content xmlns:xlink="http://www.w3.org/1999/xlink" content-type="kingdom">Animalia</named-content></kwd><kwd><named-content xmlns:xlink="http://www.w3.org/1999/xlink" content-type="order">Decapoda</named-content></kwd><kwd><named-content xmlns:xlink="http://www.w3.org/1999/xlink" content-type="family">Potamonautidae</named-content></kwd></kwd-group><mixed-citation publication-type="journal"><person-group><name><surname>Mvogo Ndongo</surname><given-names>Pierre A.</given-names></name><name><surname>von Rintelen</surname><given-names>Thomas</given-names></name><name><surname>Cumberlidge</surname><given-names>Neil</given-names></name></person-group><article-title>Taxonomic revision of the endemic Cameroonian freshwater crab genus <italic><tp:taxon-name><tp:taxon-name-part taxon-name-part-type="genus" reg="Louisea">Louisea</tp:taxon-name-part></tp:taxon-name></italic> Cumberlidge, 1994 (<tp:taxon-name><tp:taxon-name-part taxon-name-part-type="subphylum">Crustacea</tp:taxon-name-part></tp:taxon-name>, <tp:taxon-name><tp:taxon-name-part taxon-name-part-type="order">Decapoda</tp:taxon-name-part></tp:taxon-name>, <tp:taxon-name><tp:taxon-name-part taxon-name-part-type="infraorder">Brachyura</tp:taxon-name-part></tp:taxon-name>, <tp:taxon-name><tp:taxon-name-part taxon-name-part-type="family">Potamonautidae</tp:taxon-name-part></tp:taxon-name>), with descriptions of two new species from Nkongsamba and Yabassi</article-title><source>Zookeys</source><day>17</day><month>10</month><year>2019</year><volume>881</volume><fpage>135</fpage><lpage>164</lpage><pub-id pub-id-type="doi">10.3897/zookeys.881.36744</pub-id></mixed-citation></tp:treatment-meta><tp:nomenclature><tp:taxon-name><object-id xmlns:xlink="http://www.w3.org/1999/xlink" content-type="arpha" xlink:type="simple">393AB7F6-A16A-5514-9098-E1A1C9709C6C</object-id>
                <tp:taxon-name-part taxon-name-part-type="genus" reg="Louisea">Louisea</tp:taxon-name-part>
                <tp:taxon-name-part taxon-name-part-type="species" reg="nkongsamba">nkongsamba</tp:taxon-name-part>
                <object-id xmlns:xlink="http://www.w3.org/1999/xlink" content-type="zoobank" xlink:type="simple">http://zoobank.org/141A1FD3-DF3B-4E84-9296-5AA5A26A3B68</object-id>
              </tp:taxon-name><tp:taxon-status xmlns:xlink="http://www.w3.org/1999/xlink" xlink:type="simple">sp. nov.</tp:taxon-status><xref ref-type="fig" rid="F2">Figs 2d</xref><xref ref-type="fig" rid="F3">, 3d</xref><xref ref-type="fig" rid="F4">, 4a</xref><xref ref-type="fig" rid="F5">, 5d</xref><xref ref-type="fig" rid="F6">, 6d</xref><xref ref-type="fig" rid="F7">, 7d</xref><xref ref-type="fig" rid="F8">, 8g, h</xref><xref ref-type="fig" rid="F9">, 9d</xref><xref ref-type="fig" rid="F10">, 10d</xref><xref ref-type="fig" rid="F11">, 11d</xref><xref ref-type="fig" rid="F12">, 12d</xref><xref ref-type="fig" rid="F13">, 13d</xref><xref ref-type="fig" rid="F14">, 14d</xref><xref ref-type="fig" rid="F15">, 15d</xref></tp:nomenclature><tp:treatment-sec sec-type="material" id="SECID0EFCAK"><title>Material examined.</title><p>CAMEROON. Holotype: adult male (<abbrev xmlns:xlink="http://www.w3.org/1999/xlink" xlink:title="carapace width measured at widest point" id="ABBRID0ELCAK" xlink:type="simple">CW</abbrev> 20 mm, <abbrev xmlns:xlink="http://www.w3.org/1999/xlink" xlink:title="carapace length measured along medial line from anterior to posterior margin" id="ABBRID0EPCAK" xlink:type="simple">CL</abbrev> 14.85 mm, <abbrev xmlns:xlink="http://www.w3.org/1999/xlink" xlink:title="carapace height measured at maximum height of cephalothorax" id="ABBRID0ETCAK" xlink:type="simple">CH</abbrev> 8.4 mm, <abbrev xmlns:xlink="http://www.w3.org/1999/xlink" xlink:title="front width measured along anterior frontal margin between inner angles of orbits" id="ABBRID0EXCAK" xlink:type="simple">FW</abbrev> 6.6 mm), Littoral Region, Mount Nlonako Ecological Reserve (locality 1) (<named-content xmlns:xlink="http://www.w3.org/1999/xlink" content-type="dwc:verbatimCoordinates" xlink:type="simple"><named-content content-type="geo-json" specific-use="{&#34;type&#34;:&#34;Point&#34;,&#34;coordinates&#34;:[9.976332,4.910460]}" id="NCID0E5CAK" xlink:type="simple">4.91046N, 9.976332E</named-content></named-content>), 1,237 m <abbrev xmlns:xlink="http://www.w3.org/1999/xlink" xlink:title="above sea level" id="ABBRID0EDDAK" xlink:type="simple">asl</abbrev>, 23 May 2018, coll. P.A. Mvogo Ndongo (<named-content xmlns:xlink="http://www.w3.org/1999/xlink" content-type="dwc:institutional_code" xlink:type="simple">ZMB</named-content> Crust. 31618). Paratype: adult male (<abbrev xmlns:xlink="http://www.w3.org/1999/xlink" xlink:title="carapace width measured at widest point" id="ABBRID0EMDAK" xlink:type="simple">CW</abbrev> 18.38 mm, <abbrev xmlns:xlink="http://www.w3.org/1999/xlink" xlink:title="carapace length measured along medial line from anterior to posterior margin" id="ABBRID0EQDAK" xlink:type="simple">CL</abbrev> 13.32 mm, <abbrev xmlns:xlink="http://www.w3.org/1999/xlink" xlink:title="carapace height measured at maximum height of cephalothorax" id="ABBRID0EUDAK" xlink:type="simple">CH</abbrev> 8.13 mm, <abbrev xmlns:xlink="http://www.w3.org/1999/xlink" xlink:title="front width measured along anterior frontal margin between inner angles of orbits" id="ABBRID0EYDAK" xlink:type="simple">FW</abbrev> 6.34 mm), Littoral Region, Mount Nlonako Ecological Reserve (locality 2) (<named-content xmlns:xlink="http://www.w3.org/1999/xlink" content-type="dwc:verbatimCoordinates" xlink:type="simple"><named-content content-type="geo-json" specific-use="{&#34;type&#34;:&#34;Point&#34;,&#34;coordinates&#34;:[9.985000,4.913430]}" id="NCID0E6DAK" xlink:type="simple">4.91343N, 9.98500E</named-content></named-content>), 1,176 m <abbrev xmlns:xlink="http://www.w3.org/1999/xlink" xlink:title="above sea level" id="ABBRID0EEEAK" xlink:type="simple">asl</abbrev>, 23 May 2018, coll. P.A. Mvogo Ndongo (<named-content xmlns:xlink="http://www.w3.org/1999/xlink" content-type="dwc:institutional_code" xlink:type="simple">ZMB</named-content> Crust. 31620). Other material examined is listed in Table <xref ref-type="table" rid="T4">4</xref>.</p><table-wrap id="T4" position="float" orientation="portrait"><label>Table 4.</label><caption><p>Morphometric analysis and collection data of specimens (<italic>N</italic> = 27) of <italic><tp:taxon-name><tp:taxon-name-part taxon-name-part-type="genus" reg="Louisea">Louisea</tp:taxon-name-part> <tp:taxon-name-part taxon-name-part-type="species" reg="nkongsamba">nkongsamba</tp:taxon-name-part></tp:taxon-name></italic> sp. nov. from Cameroon. All measurements are given in mm.</p></caption><table id="TID0E4WBI" rules="all"><tbody><tr><td rowspan="1" colspan="1">
                        <bold>Specimens</bold>
                      </td><td rowspan="1" colspan="1">
                        <bold><abbrev xmlns:xlink="http://www.w3.org/1999/xlink" xlink:title="carapace width measured at widest point" id="ABBRID0EXFAK" xlink:type="simple">CW</abbrev></bold>
                      </td><td rowspan="1" colspan="1">
                        <bold><abbrev xmlns:xlink="http://www.w3.org/1999/xlink" xlink:title="carapace length measured along medial line from anterior to posterior margin" id="ABBRID0EAGAK" xlink:type="simple">CL</abbrev></bold>
                      </td><td rowspan="1" colspan="1">
                        <bold><abbrev xmlns:xlink="http://www.w3.org/1999/xlink" xlink:title="carapace height measured at maximum height of cephalothorax" id="ABBRID0EJGAK" xlink:type="simple">CH</abbrev></bold>
                      </td><td rowspan="1" colspan="1">
                        <bold><abbrev xmlns:xlink="http://www.w3.org/1999/xlink" xlink:title="front width measured along anterior frontal margin between inner angles of orbits" id="ABBRID0ESGAK" xlink:type="simple">FW</abbrev></bold>
                      </td><td rowspan="1" colspan="1">
                        <bold><abbrev xmlns:xlink="http://www.w3.org/1999/xlink" xlink:title="carapace width measured at widest point" id="ABBRID0E2GAK" xlink:type="simple">CW</abbrev>/<abbrev xmlns:xlink="http://www.w3.org/1999/xlink" xlink:title="front width measured along anterior frontal margin between inner angles of orbits" id="ABBRID0E6GAK" xlink:type="simple">FW</abbrev></bold>
                      </td><td rowspan="1" colspan="1">
                        <bold><abbrev xmlns:xlink="http://www.w3.org/1999/xlink" xlink:title="carapace length measured along medial line from anterior to posterior margin" id="ABBRID0EIHAK" xlink:type="simple">CL</abbrev>/<abbrev xmlns:xlink="http://www.w3.org/1999/xlink" xlink:title="front width measured along anterior frontal margin between inner angles of orbits" id="ABBRID0EMHAK" xlink:type="simple">FW</abbrev></bold>
                      </td><td rowspan="1" colspan="1">
                        <bold><abbrev xmlns:xlink="http://www.w3.org/1999/xlink" xlink:title="carapace height measured at maximum height of cephalothorax" id="ABBRID0EVHAK" xlink:type="simple">CH</abbrev>/<abbrev xmlns:xlink="http://www.w3.org/1999/xlink" xlink:title="front width measured along anterior frontal margin between inner angles of orbits" id="ABBRID0EZHAK" xlink:type="simple">FW</abbrev></bold>
                      </td><td rowspan="1" colspan="1">
                        <bold><abbrev xmlns:xlink="http://www.w3.org/1999/xlink" xlink:title="front width measured along anterior frontal margin between inner angles of orbits" id="ABBRID0ECIAK" xlink:type="simple">FW</abbrev>/<abbrev xmlns:xlink="http://www.w3.org/1999/xlink" xlink:title="carapace length measured along medial line from anterior to posterior margin" id="ABBRID0EGIAK" xlink:type="simple">CL</abbrev></bold>
                      </td><td rowspan="1" colspan="1">
                        <bold>Coll. Date</bold>
                      </td><td rowspan="1" colspan="1">
                        <bold>Museum</bold>
                      </td></tr><tr><td rowspan="1" colspan="1">1 ad ♂<sup>1</sup></td><td rowspan="1" colspan="1">20</td><td rowspan="1" colspan="1">14.85</td><td rowspan="1" colspan="1">8.4</td><td rowspan="1" colspan="1">6.6</td><td rowspan="1" colspan="1">3.03</td><td rowspan="1" colspan="1">2.25</td><td rowspan="1" colspan="1">1.27</td><td rowspan="1" colspan="1">0.44</td><td rowspan="1" colspan="1">P.A.M.N 23.05.18</td><td rowspan="1" colspan="1"><named-content xmlns:xlink="http://www.w3.org/1999/xlink" content-type="dwc:institutional_code" xlink:type="simple">ZMB</named-content> Crust. 31618</td></tr><tr><td rowspan="1" colspan="1">2 ad ♂<sup>2</sup></td><td rowspan="1" colspan="1">18.38</td><td rowspan="1" colspan="1">13.32</td><td rowspan="1" colspan="1">8.13</td><td rowspan="1" colspan="1">6.34</td><td rowspan="1" colspan="1">2.89</td><td rowspan="1" colspan="1">2.1</td><td rowspan="1" colspan="1">1.28</td><td rowspan="1" colspan="1">0.47</td><td rowspan="1" colspan="1">P.A.M.N 25.05.18</td><td rowspan="1" colspan="1"><named-content xmlns:xlink="http://www.w3.org/1999/xlink" content-type="dwc:institutional_code" xlink:type="simple">ZMB</named-content> Crust. 31620</td></tr><tr><td rowspan="1" colspan="1">3 ad ♂<sup>1</sup></td><td rowspan="1" colspan="1">18.36</td><td rowspan="1" colspan="1">13.30</td><td rowspan="1" colspan="1">8.12</td><td rowspan="1" colspan="1">6.17</td><td rowspan="1" colspan="1">2.97</td><td rowspan="1" colspan="1">2.15</td><td rowspan="1" colspan="1">1.31</td><td rowspan="1" colspan="1">0.46</td><td rowspan="1" colspan="1">P.A.M.N 23.05.18</td><td rowspan="1" colspan="1"><named-content xmlns:xlink="http://www.w3.org/1999/xlink" content-type="dwc:institutional_code" xlink:type="simple">ZMB</named-content> Crust. 31618</td></tr><tr><td rowspan="1" colspan="1">4 ad ♂<sup>3</sup></td><td rowspan="1" colspan="1">17.01</td><td rowspan="1" colspan="1">12.30</td><td rowspan="1" colspan="1">7.53</td><td rowspan="1" colspan="1">5.56</td><td rowspan="1" colspan="1">3.05</td><td rowspan="1" colspan="1">2.21</td><td rowspan="1" colspan="1">1.35</td><td rowspan="1" colspan="1">0.45</td><td rowspan="1" colspan="1">P.A.M.N 26.05.18</td><td rowspan="1" colspan="1"><named-content xmlns:xlink="http://www.w3.org/1999/xlink" content-type="dwc:institutional_code" xlink:type="simple">ZMB</named-content> Crust. 31619</td></tr><tr><td rowspan="1" colspan="1">5 ad ♂<sup>3</sup></td><td rowspan="1" colspan="1">17.27</td><td rowspan="1" colspan="1">12.80</td><td rowspan="1" colspan="1">7.55</td><td rowspan="1" colspan="1">5.50</td><td rowspan="1" colspan="1">3.14</td><td rowspan="1" colspan="1">2.32</td><td rowspan="1" colspan="1">1.36</td><td rowspan="1" colspan="1">0.42</td><td rowspan="1" colspan="1">P.A.M.N 26.05.18</td><td rowspan="1" colspan="1"><named-content xmlns:xlink="http://www.w3.org/1999/xlink" content-type="dwc:institutional_code" xlink:type="simple">ZMB</named-content> Crust. 31619</td></tr><tr><td rowspan="1" colspan="1">6 ad ♂<sup>4</sup></td><td rowspan="1" colspan="1">18.40</td><td rowspan="1" colspan="1">13.52</td><td rowspan="1" colspan="1">8.56</td><td rowspan="1" colspan="1">5.90</td><td rowspan="1" colspan="1">3.11</td><td rowspan="1" colspan="1">2.29</td><td rowspan="1" colspan="1">1.45</td><td rowspan="1" colspan="1">0.32</td><td rowspan="1" colspan="1">P.A.M.N 27.05.18</td><td rowspan="1" colspan="1"><named-content xmlns:xlink="http://www.w3.org/1999/xlink" content-type="dwc:institutional_code" xlink:type="simple">ZMB</named-content> Crust. 31621</td></tr><tr><td rowspan="1" colspan="1">7 ad ♂<sup>4</sup></td><td rowspan="1" colspan="1">17.61</td><td rowspan="1" colspan="1">13.15</td><td rowspan="1" colspan="1">7.80</td><td rowspan="1" colspan="1">6.08</td><td rowspan="1" colspan="1">2.89</td><td rowspan="1" colspan="1">2.16</td><td rowspan="1" colspan="1">1.28</td><td rowspan="1" colspan="1">0.34</td><td rowspan="1" colspan="1">P.A.M.N 27.05.18</td><td rowspan="1" colspan="1"><named-content xmlns:xlink="http://www.w3.org/1999/xlink" content-type="dwc:institutional_code" xlink:type="simple">ZMB</named-content> Crust. 31621</td></tr><tr><td rowspan="1" colspan="1">8 ad ♂<sup>4</sup></td><td rowspan="1" colspan="1">17.37</td><td rowspan="1" colspan="1">12.89</td><td rowspan="1" colspan="1">7.73</td><td rowspan="1" colspan="1">5.60</td><td rowspan="1" colspan="1">3.10</td><td rowspan="1" colspan="1">2.30</td><td rowspan="1" colspan="1">1.38</td><td rowspan="1" colspan="1">0.43</td><td rowspan="1" colspan="1">P.A.M.N 27.05.18</td><td rowspan="1" colspan="1"><named-content xmlns:xlink="http://www.w3.org/1999/xlink" content-type="dwc:institutional_code" xlink:type="simple">ZMB</named-content> Crust. 31621</td></tr><tr><td rowspan="1" colspan="1">9 ad ♂<sup>1</sup></td><td rowspan="1" colspan="1">18.05</td><td rowspan="1" colspan="1">12.84</td><td rowspan="1" colspan="1">8</td><td rowspan="1" colspan="1">6.16</td><td rowspan="1" colspan="1">2.93</td><td rowspan="1" colspan="1">2.08</td><td rowspan="1" colspan="1">1.29</td><td rowspan="1" colspan="1">0.47</td><td rowspan="1" colspan="1">P.A.M.N 25.05.18</td><td rowspan="1" colspan="1"><named-content xmlns:xlink="http://www.w3.org/1999/xlink" content-type="dwc:institutional_code" xlink:type="simple">ZMB</named-content> Crust. 31618</td></tr><tr><td rowspan="1" colspan="1">10 ad ♂<sup>1</sup></td><td rowspan="1" colspan="1">16.75</td><td rowspan="1" colspan="1">12.50</td><td rowspan="1" colspan="1">7.71</td><td rowspan="1" colspan="1">5.77</td><td rowspan="1" colspan="1">2.90</td><td rowspan="1" colspan="1">2.16</td><td rowspan="1" colspan="1">1.33</td><td rowspan="1" colspan="1">0.46</td><td rowspan="1" colspan="1">P.A.M.N 23.05.18</td><td rowspan="1" colspan="1"><named-content xmlns:xlink="http://www.w3.org/1999/xlink" content-type="dwc:institutional_code" xlink:type="simple">ZMB</named-content> Crust. 31618</td></tr><tr><td rowspan="1" colspan="1">11 ad ♂<sup>1</sup></td><td rowspan="1" colspan="1">16.01</td><td rowspan="1" colspan="1">11.68</td><td rowspan="1" colspan="1">7.04</td><td rowspan="1" colspan="1">5.31</td><td rowspan="1" colspan="1">3.01</td><td rowspan="1" colspan="1">2.19</td><td rowspan="1" colspan="1">1.32</td><td rowspan="1" colspan="1">0.45</td><td rowspan="1" colspan="1">P.A.M.N 23.05.18</td><td rowspan="1" colspan="1"><named-content xmlns:xlink="http://www.w3.org/1999/xlink" content-type="dwc:institutional_code" xlink:type="simple">ZMB</named-content> Crust. 31618</td></tr><tr><td rowspan="1" colspan="1">12 ad ♂<sup>1</sup></td><td rowspan="1" colspan="1">16.90</td><td rowspan="1" colspan="1">12.20</td><td rowspan="1" colspan="1">7.81</td><td rowspan="1" colspan="1">5.32</td><td rowspan="1" colspan="1">3.17</td><td rowspan="1" colspan="1">2.29</td><td rowspan="1" colspan="1">1.46</td><td rowspan="1" colspan="1">0.43</td><td rowspan="1" colspan="1">P.A.M.N 23.05.18</td><td rowspan="1" colspan="1"><named-content xmlns:xlink="http://www.w3.org/1999/xlink" content-type="dwc:institutional_code" xlink:type="simple">ZMB</named-content> Crust. 31618</td></tr><tr><td rowspan="1" colspan="1">13 ad ♂<sup>1</sup></td><td rowspan="1" colspan="1">15.24</td><td rowspan="1" colspan="1">11.47</td><td rowspan="1" colspan="1">6.41</td><td rowspan="1" colspan="1">5.42</td><td rowspan="1" colspan="1">2.81</td><td rowspan="1" colspan="1">2.11</td><td rowspan="1" colspan="1">1.18</td><td rowspan="1" colspan="1">0.47</td><td rowspan="1" colspan="1">P.A.M.N 23.05.18</td><td rowspan="1" colspan="1"><named-content xmlns:xlink="http://www.w3.org/1999/xlink" content-type="dwc:institutional_code" xlink:type="simple">ZMB</named-content> Crust. 31618</td></tr><tr><td rowspan="1" colspan="1">14 ad ♂<sup>2</sup></td><td rowspan="1" colspan="1">15.55</td><td rowspan="1" colspan="1">11.60</td><td rowspan="1" colspan="1">6.93</td><td rowspan="1" colspan="1">5.40</td><td rowspan="1" colspan="1">2.87</td><td rowspan="1" colspan="1">2.14</td><td rowspan="1" colspan="1">1.28</td><td rowspan="1" colspan="1">0.46</td><td rowspan="1" colspan="1">P.A.M.N 25.05.18</td><td rowspan="1" colspan="1"><named-content xmlns:xlink="http://www.w3.org/1999/xlink" content-type="dwc:institutional_code" xlink:type="simple">ZMB</named-content> Crust. 31620</td></tr><tr><td rowspan="1" colspan="1">15 ad ♂<sup>2</sup></td><td rowspan="1" colspan="1">16.50</td><td rowspan="1" colspan="1">12.19</td><td rowspan="1" colspan="1">7.47</td><td rowspan="1" colspan="1">5.60</td><td rowspan="1" colspan="1">2.94</td><td rowspan="1" colspan="1">2.17</td><td rowspan="1" colspan="1">1.33</td><td rowspan="1" colspan="1">0.45</td><td rowspan="1" colspan="1">P.A.M.N 25.05.18</td><td rowspan="1" colspan="1"><named-content xmlns:xlink="http://www.w3.org/1999/xlink" content-type="dwc:institutional_code" xlink:type="simple">ZMB</named-content> Crust. 31620</td></tr><tr><td rowspan="1" colspan="1">16 ad ♀<sup>2</sup></td><td rowspan="1" colspan="1">19.72</td><td rowspan="1" colspan="1">14.76</td><td rowspan="1" colspan="1">9.12</td><td rowspan="1" colspan="1">7.03</td><td rowspan="1" colspan="1">2.80</td><td rowspan="1" colspan="1">2.1</td><td rowspan="1" colspan="1">1.29</td><td rowspan="1" colspan="1">0.47</td><td rowspan="1" colspan="1">P.A.M.N 25.05.18</td><td rowspan="1" colspan="1"><abbrev xmlns:xlink="http://www.w3.org/1999/xlink" content-type="institution" xlink:title="Institute of Fisheries and Aquatic Sciences, University of Douala at Yabassi" id="ABBRID0ER4AK" xlink:type="simple">IFAS</abbrev>-005</td></tr><tr><td rowspan="1" colspan="1">17 ad ♀<sup>2</sup></td><td rowspan="1" colspan="1">17.10</td><td rowspan="1" colspan="1">13.03</td><td rowspan="1" colspan="1">8.28</td><td rowspan="1" colspan="1">5.96</td><td rowspan="1" colspan="1">2.86</td><td rowspan="1" colspan="1">2.18</td><td rowspan="1" colspan="1">1.38</td><td rowspan="1" colspan="1">0.45</td><td rowspan="1" colspan="1">P.A.M.N 25.05.18</td><td rowspan="1" colspan="1"><abbrev xmlns:xlink="http://www.w3.org/1999/xlink" content-type="institution" xlink:title="Institute of Fisheries and Aquatic Sciences, University of Douala at Yabassi" id="ABBRID0E25AK" xlink:type="simple">IFAS</abbrev>-005</td></tr><tr><td rowspan="1" colspan="1">18 ad ♀<sup>1</sup></td><td rowspan="1" colspan="1">16.15</td><td rowspan="1" colspan="1">11.66</td><td rowspan="1" colspan="1">7.10</td><td rowspan="1" colspan="1">5.62</td><td rowspan="1" colspan="1">2.87</td><td rowspan="1" colspan="1">2.07</td><td rowspan="1" colspan="1">1.26</td><td rowspan="1" colspan="1">0.48</td><td rowspan="1" colspan="1">P.A.M.N 23.05.18</td><td rowspan="1" colspan="1"><abbrev xmlns:xlink="http://www.w3.org/1999/xlink" content-type="institution" xlink:title="Institute of Fisheries and Aquatic Sciences, University of Douala at Yabassi" id="ABBRID0EFABK" xlink:type="simple">IFAS</abbrev>-005</td></tr><tr><td rowspan="1" colspan="1">19 ad ♀<sup>2</sup></td><td rowspan="1" colspan="1">15.04</td><td rowspan="1" colspan="1">11.10</td><td rowspan="1" colspan="1">6.86</td><td rowspan="1" colspan="1">5</td><td rowspan="1" colspan="1">3</td><td rowspan="1" colspan="1">2.22</td><td rowspan="1" colspan="1">1.37</td><td rowspan="1" colspan="1">0.45</td><td rowspan="1" colspan="1">P.A.M.N 25.05.18</td><td rowspan="1" colspan="1"><abbrev xmlns:xlink="http://www.w3.org/1999/xlink" content-type="institution" xlink:title="Institute of Fisheries and Aquatic Sciences, University of Douala at Yabassi" id="ABBRID0EPBBK" xlink:type="simple">IFAS</abbrev>-005</td></tr><tr><td rowspan="1" colspan="1">20 ad ♀<sup>2</sup></td><td rowspan="1" colspan="1">14.73</td><td rowspan="1" colspan="1">10.80</td><td rowspan="1" colspan="1">6.25</td><td rowspan="1" colspan="1">4.80</td><td rowspan="1" colspan="1">3.06</td><td rowspan="1" colspan="1">2.25</td><td rowspan="1" colspan="1">1.30</td><td rowspan="1" colspan="1">0.44</td><td rowspan="1" colspan="1">P.A.M.N 25.05.18</td><td rowspan="1" colspan="1"><abbrev xmlns:xlink="http://www.w3.org/1999/xlink" content-type="institution" xlink:title="Institute of Fisheries and Aquatic Sciences, University of Douala at Yabassi" id="ABBRID0EZCBK" xlink:type="simple">IFAS</abbrev>-005</td></tr><tr><td rowspan="1" colspan="1">21 ad ♀<sup>2</sup></td><td rowspan="1" colspan="1">14.56</td><td rowspan="1" colspan="1">10.9</td><td rowspan="1" colspan="1">6.08</td><td rowspan="1" colspan="1">5.15</td><td rowspan="1" colspan="1">2.82</td><td rowspan="1" colspan="1">2.11</td><td rowspan="1" colspan="1">1.18</td><td rowspan="1" colspan="1">0.47</td><td rowspan="1" colspan="1">P.A.M.N 25.05.18</td><td rowspan="1" colspan="1"><abbrev xmlns:xlink="http://www.w3.org/1999/xlink" content-type="institution" xlink:title="Institute of Fisheries and Aquatic Sciences, University of Douala at Yabassi" id="ABBRID0EDEBK" xlink:type="simple">IFAS</abbrev>-005</td></tr><tr><td rowspan="1" colspan="1">22 sd ♂<sup>2</sup></td><td rowspan="1" colspan="1">13.49</td><td rowspan="1" colspan="1">10.33</td><td rowspan="1" colspan="1">6.20</td><td rowspan="1" colspan="1">4.45</td><td rowspan="1" colspan="1">3.03</td><td rowspan="1" colspan="1">2.32</td><td rowspan="1" colspan="1">1.39</td><td rowspan="1" colspan="1">0.43</td><td rowspan="1" colspan="1">P.A.M.N 25.05.18</td><td rowspan="1" colspan="1"><abbrev xmlns:xlink="http://www.w3.org/1999/xlink" content-type="institution" xlink:title="Institute of Fisheries and Aquatic Sciences, University of Douala at Yabassi" id="ABBRID0ENFBK" xlink:type="simple">IFAS</abbrev>-006</td></tr><tr><td rowspan="1" colspan="1">23 sd ♂<sup>2</sup></td><td rowspan="1" colspan="1">13.76</td><td rowspan="1" colspan="1">10.54</td><td rowspan="1" colspan="1">5.85</td><td rowspan="1" colspan="1">4.35</td><td rowspan="1" colspan="1">3.16</td><td rowspan="1" colspan="1">2.42</td><td rowspan="1" colspan="1">1.34</td><td rowspan="1" colspan="1">0.41</td><td rowspan="1" colspan="1">P.A.M.N 25.05.18</td><td rowspan="1" colspan="1"><abbrev xmlns:xlink="http://www.w3.org/1999/xlink" content-type="institution" xlink:title="Institute of Fisheries and Aquatic Sciences, University of Douala at Yabassi" id="ABBRID0EXGBK" xlink:type="simple">IFAS</abbrev>-006</td></tr><tr><td rowspan="1" colspan="1">24 sd ♂<sup>2</sup></td><td rowspan="1" colspan="1">13.33</td><td rowspan="1" colspan="1">10.30</td><td rowspan="1" colspan="1">6.10</td><td rowspan="1" colspan="1">4.25</td><td rowspan="1" colspan="1">3.13</td><td rowspan="1" colspan="1">2.42</td><td rowspan="1" colspan="1">1.43</td><td rowspan="1" colspan="1">0.41</td><td rowspan="1" colspan="1">P.A.M.N 25.05.18</td><td rowspan="1" colspan="1"><abbrev xmlns:xlink="http://www.w3.org/1999/xlink" content-type="institution" xlink:title="Institute of Fisheries and Aquatic Sciences, University of Douala at Yabassi" id="ABBRID0EBIBK" xlink:type="simple">IFAS</abbrev>-006</td></tr><tr><td rowspan="1" colspan="1">25 sd ♂<sup>2</sup></td><td rowspan="1" colspan="1">12.87</td><td rowspan="1" colspan="1">10.08</td><td rowspan="1" colspan="1">5.86</td><td rowspan="1" colspan="1">4.17</td><td rowspan="1" colspan="1">3.08</td><td rowspan="1" colspan="1">2.41</td><td rowspan="1" colspan="1">1.40</td><td rowspan="1" colspan="1">0.41</td><td rowspan="1" colspan="1">P.A.M.N 25.05.18</td><td rowspan="1" colspan="1"><abbrev xmlns:xlink="http://www.w3.org/1999/xlink" content-type="institution" xlink:title="Institute of Fisheries and Aquatic Sciences, University of Douala at Yabassi" id="ABBRID0ELJBK" xlink:type="simple">IFAS</abbrev>-006</td></tr><tr><td rowspan="1" colspan="1">26 sd ♂<sup>2</sup></td><td rowspan="1" colspan="1">13.14</td><td rowspan="1" colspan="1">10.09</td><td rowspan="1" colspan="1">5.91</td><td rowspan="1" colspan="1">4.60</td><td rowspan="1" colspan="1">2.85</td><td rowspan="1" colspan="1">2.19</td><td rowspan="1" colspan="1">1.28</td><td rowspan="1" colspan="1">0.45</td><td rowspan="1" colspan="1">P.A.M.N 25.05.18</td><td rowspan="1" colspan="1"><abbrev xmlns:xlink="http://www.w3.org/1999/xlink" content-type="institution" xlink:title="Institute of Fisheries and Aquatic Sciences, University of Douala at Yabassi" id="ABBRID0EVKBK" xlink:type="simple">IFAS</abbrev>-006</td></tr><tr><td rowspan="1" colspan="1">27 sd ♂<sup>2</sup></td><td rowspan="1" colspan="1">12.91</td><td rowspan="1" colspan="1">9.94</td><td rowspan="1" colspan="1">5.64</td><td rowspan="1" colspan="1">4.70</td><td rowspan="1" colspan="1">2.74</td><td rowspan="1" colspan="1">2.11</td><td rowspan="1" colspan="1">1.20</td><td rowspan="1" colspan="1">0.47</td><td rowspan="1" colspan="1">P.A.M.N 25.05.18</td><td rowspan="1" colspan="1"><abbrev xmlns:xlink="http://www.w3.org/1999/xlink" content-type="institution" xlink:title="Institute of Fisheries and Aquatic Sciences, University of Douala at Yabassi" id="ABBRID0E6LBK" xlink:type="simple">IFAS</abbrev>-006</td></tr><tr><td rowspan="1" colspan="1">
                        <bold>Mean</bold>
                      </td><td rowspan="1" colspan="1">
                        <bold>16.15</bold>
                      </td><td rowspan="1" colspan="1">
                        <bold>12.00</bold>
                      </td><td rowspan="1" colspan="1">
                        <bold>7.20</bold>
                      </td><td rowspan="1" colspan="1">
                        <bold>5.46</bold>
                      </td><td rowspan="1" colspan="1">
                        <bold>2.95</bold>
                      </td><td rowspan="1" colspan="1">
                        <bold>2.19</bold>
                      </td><td rowspan="1" colspan="1">
                        <bold>1.32</bold>
                      </td><td rowspan="1" colspan="1">
                        <bold>0.45</bold>
                      </td><td rowspan="1" colspan="1">–</td><td rowspan="1" colspan="1">–</td></tr></tbody></table><table-wrap-foot><fn><p>Key: P.A.M.N: Pierre A. Mvogo Ndongo; ad: adult; sd: subadult. Location: <sup>1</sup> Nlonako site 1; <named-content xmlns:xlink="http://www.w3.org/1999/xlink" content-type="dwc:verbatimCoordinates" xlink:type="simple"><named-content content-type="geo-json" specific-use="{&#34;type&#34;:&#34;Point&#34;,&#34;coordinates&#34;:[9.980611,4.912444]}" id="NCID0EKOBK" xlink:type="simple">4°54'44.8"N, 9°58'50.2"E</named-content></named-content>; 1211 m a.s.l.; <sup>2</sup> Nlonako site 2; <named-content xmlns:xlink="http://www.w3.org/1999/xlink" content-type="dwc:verbatimCoordinates" xlink:type="simple"><named-content content-type="geo-json" specific-use="{&#34;type&#34;:&#34;Point&#34;,&#34;coordinates&#34;:[9.985000,4.913430]}" id="NCID0EUOBK" xlink:type="simple">4.91343°N, 9.98500°E</named-content></named-content>; 1176 m a.s.l.; <sup>3</sup> Nlonako site 3; <named-content xmlns:xlink="http://www.w3.org/1999/xlink" content-type="dwc:verbatimCoordinates" xlink:type="simple"><named-content content-type="geo-json" specific-use="{&#34;type&#34;:&#34;Point&#34;,&#34;coordinates&#34;:[9.986694,4.891806]}" id="NCID0E5OBK" xlink:type="simple">4°53'30.5"N, 9°59'12.1"E</named-content></named-content>; 938 m a.s.l.; <sup>4</sup> Nlonako site 4; <named-content xmlns:xlink="http://www.w3.org/1999/xlink" content-type="dwc:verbatimCoordinates" xlink:type="simple"><named-content content-type="geo-json" specific-use="{&#34;type&#34;:&#34;Point&#34;,&#34;coordinates&#34;:[9.994944,4.915667]}" id="NCID0EIPBK" xlink:type="simple">4°54'56.4"N, 9°59'41.8"E</named-content></named-content> ASL: 1392 m a.s.l.</p></fn></table-wrap-foot></table-wrap></tp:treatment-sec><tp:treatment-sec sec-type="diagnosis" id="SECID0ENPBK"><title>Diagnosis.</title><p>Carapace smooth, urogastric groove faint; postfrontal crest faint, complete, meeting anterolateral margin behind intermediate tooth (Fig. <xref ref-type="fig" rid="F7">7d</xref>); exorbital, intermediate teeth large, triangular; epibranchial tooth undetectable (Figs <xref ref-type="fig" rid="F4">4d</xref>, <xref ref-type="fig" rid="F7">7d</xref>). Vertical sulcus on carapace branchiostegal wall meeting anterolateral margin at intermediate tooth (Fig. <xref ref-type="fig" rid="F6">6d</xref>). Mandibular palp bi-segmented; terminal segment (<abbrev xmlns:xlink="http://www.w3.org/1999/xlink" xlink:title="terminal segment of mandibular palp" id="ABBRID0EDQBK" xlink:type="simple">TS</abbrev>) bilobed, with large distinct anterior lobe 0.8 × terminal segment length (Fig. <xref ref-type="fig" rid="F15">15d</xref>). Third maxilliped exopod completely lacking flagellum; ischium with distinct vertical groove (Fig. <xref ref-type="fig" rid="F14">14d</xref>). Episternal sulci s4/e4, s5/e5, s6/e6, s7/e7 complete (Fig. <xref ref-type="fig" rid="F5">5d</xref>). Major cheliped dactylus relatively stout, straight, not arched, enclosing long thin interspace when closed, with small distal tooth (Fig. <xref ref-type="fig" rid="F8">8g</xref>); propodus of major cheliped with three large teeth (proximal, medial, distal) (Fig. <xref ref-type="fig" rid="F8">8g</xref>); cheliped carpus inner margin with large, broad pointed distal tooth, robust subequal proximal tooth (Fig. <xref ref-type="fig" rid="F10">10d</xref>); cheliped merus medial inferior margin with large jagged distal tooth followed by several distinct smaller teeth (Fig. <xref ref-type="fig" rid="F9">9d</xref>). <abbrev xmlns:xlink="http://www.w3.org/1999/xlink" xlink:title="male first gonopod" id="ABBRID0EDRBK" xlink:type="simple">G1</abbrev><abbrev xmlns:xlink="http://www.w3.org/1999/xlink" xlink:title="terminal article of G1 or G2" id="ABBRID0EHRBK" xlink:type="simple">TA</abbrev> short (<abbrev xmlns:xlink="http://www.w3.org/1999/xlink" xlink:title="terminal article of G1 or G2" id="ABBRID0ELRBK" xlink:type="simple">TA</abbrev>/<abbrev xmlns:xlink="http://www.w3.org/1999/xlink" xlink:title="subterminal segment of G1 or G2" id="ABBRID0EPRBK" xlink:type="simple">SS</abbrev> 0.22), directed outwards at 45° angle to longitudinal axis of <abbrev xmlns:xlink="http://www.w3.org/1999/xlink" xlink:title="male first gonopod" id="ABBRID0ETRBK" xlink:type="simple">G1</abbrev><abbrev xmlns:xlink="http://www.w3.org/1999/xlink" xlink:title="subterminal segment of G1 or G2" id="ABBRID0EXRBK" xlink:type="simple">SS</abbrev>, with distinct longitudinal groove on ventral face, proximally distinctly broad, abruptly narrow, slim and tube-like at distal two-thirds (Figs <xref ref-type="fig" rid="F11">11d</xref>, <xref ref-type="fig" rid="F12">12d</xref>). <abbrev xmlns:xlink="http://www.w3.org/1999/xlink" xlink:title="male first gonopod" id="ABBRID0EDSBK" xlink:type="simple">G1</abbrev><abbrev xmlns:xlink="http://www.w3.org/1999/xlink" xlink:title="subterminal segment of G1 or G2" id="ABBRID0EHSBK" xlink:type="simple">SS</abbrev> tapering slightly from broad basal margin to relatively wide distal margin (0.5 × <abbrev xmlns:xlink="http://www.w3.org/1999/xlink" xlink:title="subterminal segment of G1 or G2" id="ABBRID0ELSBK" xlink:type="simple">SS</abbrev> basal margin); dorsal face with broad dorsal membrane (maximum width 0.1 × <abbrev xmlns:xlink="http://www.w3.org/1999/xlink" xlink:title="subterminal segment of G1 or G2" id="ABBRID0EPSBK" xlink:type="simple">SS</abbrev> length) at <abbrev xmlns:xlink="http://www.w3.org/1999/xlink" xlink:title="terminal article of G1 or G2" id="ABBRID0ETSBK" xlink:type="simple">TA</abbrev>/<abbrev xmlns:xlink="http://www.w3.org/1999/xlink" xlink:title="subterminal segment of G1 or G2" id="ABBRID0EXSBK" xlink:type="simple">SS</abbrev> junction (Fig. <xref ref-type="fig" rid="F11">11d</xref>). <abbrev xmlns:xlink="http://www.w3.org/1999/xlink" xlink:title="male second gonopod" id="ABBRID0E6SBK" xlink:type="simple">G2</abbrev><abbrev xmlns:xlink="http://www.w3.org/1999/xlink" xlink:title="terminal article of G1 or G2" id="ABBRID0EDTBK" xlink:type="simple">TA</abbrev> long (<abbrev xmlns:xlink="http://www.w3.org/1999/xlink" xlink:title="terminal article of G1 or G2" id="ABBRID0EHTBK" xlink:type="simple">TA</abbrev>/<abbrev xmlns:xlink="http://www.w3.org/1999/xlink" xlink:title="subterminal segment of G1 or G2" id="ABBRID0ELTBK" xlink:type="simple">SS</abbrev> 0.44), flagellum-like, almost as long as <abbrev xmlns:xlink="http://www.w3.org/1999/xlink" xlink:title="male second gonopod" id="ABBRID0EPTBK" xlink:type="simple">G2</abbrev><abbrev xmlns:xlink="http://www.w3.org/1999/xlink" xlink:title="subterminal segment of G1 or G2" id="ABBRID0ETTBK" xlink:type="simple">SS</abbrev> (Fig. <xref ref-type="fig" rid="F13">13d</xref>). Mature at <abbrev xmlns:xlink="http://www.w3.org/1999/xlink" xlink:title="carapace width measured at widest point" id="ABBRID0E2TBK" xlink:type="simple">CW</abbrev> 20 mm.</p></tp:treatment-sec><tp:treatment-sec sec-type="description" id="SECID0E6TBK"><title>Description.</title><p>Carapace ovoid, moderately high (<abbrev xmlns:xlink="http://www.w3.org/1999/xlink" xlink:title="carapace height measured at maximum height of cephalothorax" id="ABBRID0EFUBK" xlink:type="simple">CH</abbrev>/<abbrev xmlns:xlink="http://www.w3.org/1999/xlink" xlink:title="front width measured along anterior frontal margin between inner angles of orbits" id="ABBRID0EJUBK" xlink:type="simple">FW</abbrev> 1.32, <italic>N</italic> = 27), wide (<abbrev xmlns:xlink="http://www.w3.org/1999/xlink" xlink:title="carapace width measured at widest point" id="ABBRID0EPUBK" xlink:type="simple">CW</abbrev>/<abbrev xmlns:xlink="http://www.w3.org/1999/xlink" xlink:title="front width measured along anterior frontal margin between inner angles of orbits" id="ABBRID0ETUBK" xlink:type="simple">FW</abbrev> 2.95, <italic>N</italic> = 27), texture smooth, urogastric groove distinct. Front wide (<abbrev xmlns:xlink="http://www.w3.org/1999/xlink" xlink:title="front width measured along anterior frontal margin between inner angles of orbits" id="ABBRID0EZUBK" xlink:type="simple">FW</abbrev>/<abbrev xmlns:xlink="http://www.w3.org/1999/xlink" xlink:title="carapace width measured at widest point" id="ABBRID0E4UBK" xlink:type="simple">CW</abbrev> 0.34, <italic>N</italic> = 27), deflexed, anterior margin straight (Figs <xref ref-type="fig" rid="F2">2d</xref>, <xref ref-type="fig" rid="F3">3d</xref>, <xref ref-type="fig" rid="F4">4a</xref>, <xref ref-type="fig" rid="F7">7d</xref>). Postfrontal crest faint but complete, ends meeting anterolateral margins at epibranchial teeth (Fig. <xref ref-type="fig" rid="F7">7d</xref>); mid-groove faint, shallow; epigastric crests poorly defined (Fig. <xref ref-type="fig" rid="F7">7d</xref>). Exorbital, intermediate teeth large, triangular, epibranchial tooth small but detectable (Figs <xref ref-type="fig" rid="F4">4a</xref>, <xref ref-type="fig" rid="F7">7d</xref>). Anterolateral margin of carapace lined by small granules (Figs <xref ref-type="fig" rid="F4">4a</xref>, <xref ref-type="fig" rid="F7">7d</xref>); posterolateral margin curving inward, continuous with anterolateral margin (Fig. <xref ref-type="fig" rid="F7">7d</xref>); posterior carapace margin about 2/3 <abbrev xmlns:xlink="http://www.w3.org/1999/xlink" xlink:title="carapace width measured at widest point" id="ABBRID0EPWBK" xlink:type="simple">CW</abbrev>. Carapace branchiostegal wall with longitudinal, vertical sutures dividing sidewall into three parts (Fig. <xref ref-type="fig" rid="F6">6d</xref>). Longitudinal sulcus beginning at respiratory opening, curving backward across sidewall, dividing suborbital- and subhepatic regions from pterygostomial region (Fig. <xref ref-type="fig" rid="F6">6d</xref>); vertical sulcus on sidewall marked by row of granules, meeting anterolateral margin at intermediate tooth (Fig. <xref ref-type="fig" rid="F6">6d</xref>), dividing suborbital- from subhepatic regions (Figs <xref ref-type="fig" rid="F6">6d</xref>, <xref ref-type="fig" rid="F7">7d</xref>). Sternal sulcus s2/s3, deep, ends not meeting side margins of sternum (Fig. <xref ref-type="fig" rid="F5">5d</xref>); s3 with distinct central depression; s3/s4 reduced to two short lateral notches (Fig. <xref ref-type="fig" rid="F5">5d</xref>). Episternal sulci s4/e4, s5/e5, s6/e6, s7/e7 complete (Fig. <xref ref-type="fig" rid="F5">5d</xref>). Mandibular palp bi-segmented; terminal segment (<abbrev xmlns:xlink="http://www.w3.org/1999/xlink" xlink:title="terminal segment of mandibular palp" id="ABBRID0ETXBK" xlink:type="simple">TS</abbrev>) bilobed, with large distinct anterior lobe 0.8 × terminal segment length (Fig. <xref ref-type="fig" rid="F15">15d</xref>). Third maxilliped (Fig. <xref ref-type="fig" rid="F6">6d</xref>) filling entire buccal cavern, except for transversely oval efferent respiratory openings in superior lateral corners; exopod completely lacking flagellum; ischium with distinct vertical groove (Fig. <xref ref-type="fig" rid="F14">14d</xref>).</p><p>Major cheliped dactylus relatively stout, straight, not arched enclosing long, thin interspace when closed, with small proximal tooth (Fig. <xref ref-type="fig" rid="F8">8g</xref>); propodus of major cheliped with three large teeth (proximal, medial, distal) (Fig. <xref ref-type="fig" rid="F8">8g</xref>); cheliped carpus inner margin with large, broad, pointed distal tooth, robust, subequal proximal tooth (Fig. <xref ref-type="fig" rid="F10">10d</xref>). Walking legs (p2–p5 slender, p4 longest, p5 shortest; dactyli (p2–p5) tapering to point, each bearing rows of downward-pointing sharp bristles, p5 dactylus shortest (Figs <xref ref-type="fig" rid="F2">2d</xref>, <xref ref-type="fig" rid="F3">3d</xref>).</p><p>Male pleon triangular, telson (a7) with rounded distal margin (Fig. <xref ref-type="fig" rid="F5">5d</xref>). <abbrev xmlns:xlink="http://www.w3.org/1999/xlink" xlink:title="male first gonopod" id="ABBRID0E6YBK" xlink:type="simple">G1</abbrev><abbrev xmlns:xlink="http://www.w3.org/1999/xlink" xlink:title="terminal article of G1 or G2" id="ABBRID0EDZBK" xlink:type="simple">TA</abbrev> short (<abbrev xmlns:xlink="http://www.w3.org/1999/xlink" xlink:title="terminal article of G1 or G2" id="ABBRID0EHZBK" xlink:type="simple">TA</abbrev>/<abbrev xmlns:xlink="http://www.w3.org/1999/xlink" xlink:title="subterminal segment of G1 or G2" id="ABBRID0ELZBK" xlink:type="simple">SS</abbrev> 0.22), directed outwards at 45° angle to longitudinal axis of <abbrev xmlns:xlink="http://www.w3.org/1999/xlink" xlink:title="male first gonopod" id="ABBRID0EPZBK" xlink:type="simple">G1</abbrev><abbrev xmlns:xlink="http://www.w3.org/1999/xlink" xlink:title="subterminal segment of G1 or G2" id="ABBRID0ETZBK" xlink:type="simple">SS</abbrev>, with distinct longitudinal groove on ventral face, proximally distinctly broad, abruptly narrow, slim and tube-like at distal two-thirds (Figs <xref ref-type="fig" rid="F11">11d</xref>, <xref ref-type="fig" rid="F12">12d</xref>). <abbrev xmlns:xlink="http://www.w3.org/1999/xlink" xlink:title="male first gonopod" id="ABBRID0E6ZBK" xlink:type="simple">G1</abbrev><abbrev xmlns:xlink="http://www.w3.org/1999/xlink" xlink:title="subterminal segment of G1 or G2" id="ABBRID0ED1BK" xlink:type="simple">SS</abbrev> tapering slightly from broad basal margin to relatively wide distal margin (0.5 × <abbrev xmlns:xlink="http://www.w3.org/1999/xlink" xlink:title="subterminal segment of G1 or G2" id="ABBRID0EH1BK" xlink:type="simple">SS</abbrev> basal margin); dorsal face with broad dorsal membrane (maximum width 0.1 × <abbrev xmlns:xlink="http://www.w3.org/1999/xlink" xlink:title="subterminal segment of G1 or G2" id="ABBRID0EL1BK" xlink:type="simple">SS</abbrev> length) at <abbrev xmlns:xlink="http://www.w3.org/1999/xlink" xlink:title="terminal article of G1 or G2" id="ABBRID0EP1BK" xlink:type="simple">TA</abbrev>/<abbrev xmlns:xlink="http://www.w3.org/1999/xlink" xlink:title="subterminal segment of G1 or G2" id="ABBRID0ET1BK" xlink:type="simple">SS</abbrev> junction (Fig. <xref ref-type="fig" rid="F11">11d</xref>). <abbrev xmlns:xlink="http://www.w3.org/1999/xlink" xlink:title="male second gonopod" id="ABBRID0E21BK" xlink:type="simple">G2</abbrev><abbrev xmlns:xlink="http://www.w3.org/1999/xlink" xlink:title="terminal article of G1 or G2" id="ABBRID0E61BK" xlink:type="simple">TA</abbrev> long (<abbrev xmlns:xlink="http://www.w3.org/1999/xlink" xlink:title="terminal article of G1 or G2" id="ABBRID0ED2BK" xlink:type="simple">TA</abbrev>/<abbrev xmlns:xlink="http://www.w3.org/1999/xlink" xlink:title="subterminal segment of G1 or G2" id="ABBRID0EH2BK" xlink:type="simple">SS</abbrev> 0.44), flagellum-like, almost as long as <abbrev xmlns:xlink="http://www.w3.org/1999/xlink" xlink:title="male second gonopod" id="ABBRID0EL2BK" xlink:type="simple">G2</abbrev><abbrev xmlns:xlink="http://www.w3.org/1999/xlink" xlink:title="subterminal segment of G1 or G2" id="ABBRID0EP2BK" xlink:type="simple">SS</abbrev> (Fig. <xref ref-type="fig" rid="F13">13d</xref>).</p></tp:treatment-sec><tp:treatment-sec sec-type="Color in life" id="SECID0EX2BK"><title>Color in life.</title><p>Specimens of <italic><tp:taxon-name><tp:taxon-name-part taxon-name-part-type="genus" reg="Louisea">L.</tp:taxon-name-part> <tp:taxon-name-part taxon-name-part-type="species" reg="nkongsamba">nkongsamba</tp:taxon-name-part></tp:taxon-name></italic> sp. nov. have a dark brown or green carapace and walking legs.</p></tp:treatment-sec><tp:treatment-sec sec-type="type locality" id="SECID0EI3BK"><title>Type locality.</title><p>Nlonako Wildlife Reserve, Nkongsamba, littoral region of Cameroon.</p></tp:treatment-sec><tp:treatment-sec sec-type="etymology" id="SECID0EN3BK"><title>Etymology.</title><p>The new species is named for Nkongsamba, the closest town to the type locality. The species epithet is a noun in apposition.</p></tp:treatment-sec><tp:treatment-sec sec-type="habitat" id="SECID0ES3BK"><title>Habitat.</title><p><italic><tp:taxon-name><tp:taxon-name-part taxon-name-part-type="genus" reg="Louisea">L.</tp:taxon-name-part> <tp:taxon-name-part taxon-name-part-type="species" reg="nkongsamba">nkongsamba</tp:taxon-name-part></tp:taxon-name></italic> sp. nov. is known only from Nlonako Wildlife Reserve, one of the threatened tropical rainforest habitats in the littoral region of Cameroon.</p></tp:treatment-sec><tp:treatment-sec sec-type="remarks" id="SECID0ED4BK"><title>Remarks.</title><p><italic><tp:taxon-name><tp:taxon-name-part taxon-name-part-type="genus" reg="Louisea">L.</tp:taxon-name-part> <tp:taxon-name-part taxon-name-part-type="species" reg="nkongsamba">nkongsamba</tp:taxon-name-part></tp:taxon-name></italic> sp. nov. possesses numerous characters that link it to <italic><tp:taxon-name><tp:taxon-name-part taxon-name-part-type="genus" reg="Louisea">L.</tp:taxon-name-part> <tp:taxon-name-part taxon-name-part-type="species" reg="edeaensis">edeaensis</tp:taxon-name-part></tp:taxon-name></italic>, <italic><tp:taxon-name><tp:taxon-name-part taxon-name-part-type="genus" reg="Louisea">L.</tp:taxon-name-part> <tp:taxon-name-part taxon-name-part-type="species" reg="balssi">balssi</tp:taxon-name-part></tp:taxon-name></italic>, and <italic><tp:taxon-name><tp:taxon-name-part taxon-name-part-type="genus" reg="Louisea">L.</tp:taxon-name-part> <tp:taxon-name-part taxon-name-part-type="species" reg="yabassi">yabassi</tp:taxon-name-part></tp:taxon-name></italic> sp. nov. Differences between these species are discussed below under general remarks.</p><fig id="F16" position="float" orientation="portrait"><object-id xmlns:xlink="http://www.w3.org/1999/xlink" content-type="doi" xlink:type="simple">10.3897/zookeys.881.36744.figure16</object-id><object-id xmlns:xlink="http://www.w3.org/1999/xlink" content-type="arpha" xlink:type="simple">C2F89BE5-9279-5872-8F45-A9F17BD98F33</object-id><label>Figure 16.</label><caption><p><abbrev xmlns:xlink="http://www.w3.org/1999/xlink" xlink:title="Maximum Likelihood" id="ABBRID0E45BK" xlink:type="simple">ML</abbrev> tree topology for the freshwater crab taxa from Cameroon included in this study derived from mtDNA sequences corresponding to three loci (partial <abbrev xmlns:xlink="http://www.w3.org/1999/xlink" xlink:title="16S ribosomal RNA gene" id="ABBRID0EB6BK" xlink:type="simple">16S</abbrev> rRNA, <abbrev xmlns:xlink="http://www.w3.org/1999/xlink" xlink:title="Cytochrome Oxidase subunit I" id="ABBRID0EF6BK" xlink:type="simple">COI</abbrev> and <abbrev xmlns:xlink="http://www.w3.org/1999/xlink" xlink:title="12S ribosomal RNA gene" id="ABBRID0EJ6BK" xlink:type="simple">12S</abbrev> rRNA genes). <abbrev xmlns:xlink="http://www.w3.org/1999/xlink" xlink:title="Bayesian Inference" id="ABBRID0EN6BK" xlink:type="simple">BI</abbrev> and <abbrev xmlns:xlink="http://www.w3.org/1999/xlink" xlink:title="Maximum Likelihood" id="ABBRID0ER6BK" xlink:type="simple">ML</abbrev> statistical values (%) on the nodes indicate posterior probabilities and bootstrap support, respectively.</p></caption><graphic xmlns:xlink="http://www.w3.org/1999/xlink" xlink:href="zookeys-881-135-g016.jpg" position="float" orientation="portrait" xlink:type="simple" id="oo_347904.jpg"><uri content-type="original_file" xlink:type="simple">https://binary.pensoft.net/fig/347904</uri></graphic></fig></tp:treatment-sec><tp:treatment-sec><!--Section generated to contain objects referenced in tp:taxon-treatment.--><fig id="F2" position="float" orientation="portrait"><object-id xmlns:xlink="http://www.w3.org/1999/xlink" content-type="doi" xlink:type="simple">10.3897/zookeys.881.36744.figure2</object-id><object-id xmlns:xlink="http://www.w3.org/1999/xlink" content-type="arpha" xlink:type="simple">5941E505-CB6A-5F65-BB63-31C351CEA7E6</object-id><label>Figure 2.</label><caption><p>Four species of <italic><tp:taxon-name><tp:taxon-name-part taxon-name-part-type="genus" reg="Louisea">Louisea</tp:taxon-name-part></tp:taxon-name></italic> endemic to southwestern Cameroon, whole animal, dorsal view. <bold>a</bold> Largest adult male (<abbrev xmlns:xlink="http://www.w3.org/1999/xlink" xlink:title="carapace width measured at widest point" id="ABBRID0EXPAG" xlink:type="simple">CW</abbrev> 17.5 mm) of <italic><tp:taxon-name><tp:taxon-name-part taxon-name-part-type="genus" reg="Louisea">L.</tp:taxon-name-part> <tp:taxon-name-part taxon-name-part-type="species" reg="edeaensis">edeaensis</tp:taxon-name-part></tp:taxon-name></italic> from Lake Ossa wetland complex (<named-content xmlns:xlink="http://www.w3.org/1999/xlink" content-type="dwc:institutional_code" xlink:type="simple">ZMB</named-content> Crust. 26930) (missing right cheliped) <bold>b</bold> largest adult male (<abbrev xmlns:xlink="http://www.w3.org/1999/xlink" xlink:title="carapace width measured at widest point" id="ABBRID0ENQAG" xlink:type="simple">CW</abbrev> 16.2 mm) of <italic><tp:taxon-name><tp:taxon-name-part taxon-name-part-type="genus" reg="Louisea">L.</tp:taxon-name-part> <tp:taxon-name-part taxon-name-part-type="species" reg="balssi">balssi</tp:taxon-name-part></tp:taxon-name></italic> from Man’s Crater Lake Manengouba (<named-content xmlns:xlink="http://www.w3.org/1999/xlink" content-type="dwc:institutional_code" xlink:type="simple">ZMB</named-content> Crust. 30319) (missing left p5) (‘<xref ref-type="bibr" rid="B29">Mvogo Ndongo et al. 2018</xref>: fig. 1’, <ext-link xmlns:xlink="http://www.w3.org/1999/xlink" xlink:type="simple" ext-link-type="uri" xlink:href="http://www.mapress.com/j/zt">www.mapress.com/j/zt</ext-link>) <bold>c</bold> largest adult male, holotype (<abbrev xmlns:xlink="http://www.w3.org/1999/xlink" xlink:title="carapace width measured at widest point" id="ABBRID0EMRAG" xlink:type="simple">CW</abbrev> 18.1 mm) of <italic><tp:taxon-name><tp:taxon-name-part taxon-name-part-type="genus" reg="Louisea">L.</tp:taxon-name-part> <tp:taxon-name-part taxon-name-part-type="species" reg="yabassi">yabassi</tp:taxon-name-part></tp:taxon-name></italic> sp. nov. from Yabassi (<named-content xmlns:xlink="http://www.w3.org/1999/xlink" content-type="dwc:institutional_code" xlink:type="simple">ZMB</named-content> Crust. 21575) (missing left p2–p5, and right cheliped and p2, p3) <bold>d</bold> largest adult male, holotype (<abbrev xmlns:xlink="http://www.w3.org/1999/xlink" xlink:title="carapace width measured at widest point" id="ABBRID0ECSAG" xlink:type="simple">CW</abbrev> 20.0 mm) of <italic><tp:taxon-name><tp:taxon-name-part taxon-name-part-type="genus" reg="Louisea">L.</tp:taxon-name-part> <tp:taxon-name-part taxon-name-part-type="species" reg="nkongsamba">nkongsamba</tp:taxon-name-part></tp:taxon-name></italic> sp. nov. from Mt. Nlonako (<named-content xmlns:xlink="http://www.w3.org/1999/xlink" content-type="dwc:institutional_code" xlink:type="simple">ZMB</named-content> Crust. 31618). Scale bars: 8 mm (<bold>a</bold>), 9 mm (<bold>b</bold>), 8.30 mm (<bold>c</bold>), 17 mm (<bold>d</bold>).</p></caption><graphic xmlns:xlink="http://www.w3.org/1999/xlink" xlink:href="zookeys-881-135-g002.jpg" position="float" orientation="portrait" xlink:type="simple" id="oo_347890.jpg"><uri content-type="original_file" xlink:type="simple">https://binary.pensoft.net/fig/347890</uri></graphic></fig><fig id="F3" position="float" orientation="portrait"><object-id xmlns:xlink="http://www.w3.org/1999/xlink" content-type="doi" xlink:type="simple">10.3897/zookeys.881.36744.figure3</object-id><object-id xmlns:xlink="http://www.w3.org/1999/xlink" content-type="arpha" xlink:type="simple">8F85A3E9-4398-5E71-8279-7A1E1182D334</object-id><label>Figure 3.</label><caption><p>Four species of <italic><tp:taxon-name><tp:taxon-name-part taxon-name-part-type="genus" reg="Louisea">Louisea</tp:taxon-name-part></tp:taxon-name></italic> endemic to southwestern Cameroon, whole animal, dorsal view. <bold>a</bold> Second largest adult male (<abbrev xmlns:xlink="http://www.w3.org/1999/xlink" xlink:title="carapace width measured at widest point" id="ABBRID0EUTAG" xlink:type="simple">CW</abbrev> 16.1 mm) of <italic><tp:taxon-name><tp:taxon-name-part taxon-name-part-type="genus" reg="Louisea">L.</tp:taxon-name-part> <tp:taxon-name-part taxon-name-part-type="species" reg="edeaensis">edeaensis</tp:taxon-name-part></tp:taxon-name></italic> from Lake Ossa wetland complex (<named-content xmlns:xlink="http://www.w3.org/1999/xlink" content-type="dwc:institutional_code" xlink:type="simple">ZMB</named-content> Crust. 30335) (missing left p4) <bold>b</bold> second largest adult male (<abbrev xmlns:xlink="http://www.w3.org/1999/xlink" xlink:title="carapace width measured at widest point" id="ABBRID0EKUAG" xlink:type="simple">CW</abbrev> 14.8 mm) of <italic><tp:taxon-name><tp:taxon-name-part taxon-name-part-type="genus" reg="Louisea">L.</tp:taxon-name-part> <tp:taxon-name-part taxon-name-part-type="species" reg="balssi">balssi</tp:taxon-name-part></tp:taxon-name></italic> from Man’s Crater Lake Manengouba (<named-content xmlns:xlink="http://www.w3.org/1999/xlink" content-type="dwc:institutional_code" xlink:type="simple">ZMB</named-content> Crust. 30319) (missing left p4 and right p2) <bold>c</bold> subadult male, paratype (<abbrev xmlns:xlink="http://www.w3.org/1999/xlink" xlink:title="carapace width measured at widest point" id="ABBRID0EAVAG" xlink:type="simple">CW</abbrev> 13.8 mm) of <italic><tp:taxon-name><tp:taxon-name-part taxon-name-part-type="genus" reg="Louisea">L.</tp:taxon-name-part> <tp:taxon-name-part taxon-name-part-type="species" reg="yabassi">yabassi</tp:taxon-name-part></tp:taxon-name></italic> sp. nov. from Yabassi (<named-content xmlns:xlink="http://www.w3.org/1999/xlink" content-type="dwc:institutional_code" xlink:type="simple">ZMB</named-content> Crust. 21575) (missing left p2–p4, and right cheliped and p2–p5) <bold>d</bold> second largest adult male (<abbrev xmlns:xlink="http://www.w3.org/1999/xlink" xlink:title="carapace width measured at widest point" id="ABBRID0EWVAG" xlink:type="simple">CW</abbrev> 18.38 mm) of <italic><tp:taxon-name><tp:taxon-name-part taxon-name-part-type="genus" reg="Louisea">L.</tp:taxon-name-part> <tp:taxon-name-part taxon-name-part-type="species" reg="nkongsamba">nkongsamba</tp:taxon-name-part></tp:taxon-name></italic> sp. nov. from Mt. Nlonako (<named-content xmlns:xlink="http://www.w3.org/1999/xlink" content-type="dwc:institutional_code" xlink:type="simple">ZMB</named-content> Crust. 31618). Scale bars: 12.42 mm (<bold>a</bold>), 10 mm (<bold>b</bold>), 8.42 mm (<bold>c</bold>), 11.63 mm (<bold>d</bold>).</p></caption><graphic xmlns:xlink="http://www.w3.org/1999/xlink" xlink:href="zookeys-881-135-g003.jpg" position="float" orientation="portrait" xlink:type="simple" id="oo_347891.jpg"><uri content-type="original_file" xlink:type="simple">https://binary.pensoft.net/fig/347891</uri></graphic></fig><fig id="F4" position="float" orientation="portrait"><object-id xmlns:xlink="http://www.w3.org/1999/xlink" content-type="doi" xlink:type="simple">10.3897/zookeys.881.36744.figure4</object-id><object-id xmlns:xlink="http://www.w3.org/1999/xlink" content-type="arpha" xlink:type="simple">1B27FFA5-FE9B-5DFA-8535-2E579158CEDB</object-id><label>Figure 4.</label><caption><p>Four species of <italic><tp:taxon-name><tp:taxon-name-part taxon-name-part-type="genus" reg="Louisea">Louisea</tp:taxon-name-part></tp:taxon-name></italic> endemic to southwestern Cameroon, carapace, dorsal view. <bold>a</bold> Largest adult male, holotype (<abbrev xmlns:xlink="http://www.w3.org/1999/xlink" xlink:title="carapace width measured at widest point" id="ABBRID0EIXAG" xlink:type="simple">CW</abbrev> 20.0 mm) of <italic><tp:taxon-name><tp:taxon-name-part taxon-name-part-type="genus" reg="Louisea">L.</tp:taxon-name-part> <tp:taxon-name-part taxon-name-part-type="species" reg="nkongsamba">nkongsamba</tp:taxon-name-part></tp:taxon-name></italic> sp. nov. from Mt. Nlonako (<named-content xmlns:xlink="http://www.w3.org/1999/xlink" content-type="dwc:institutional_code" xlink:type="simple">ZMB</named-content> Crust. 31618) <bold>b</bold> second largest adult male (<abbrev xmlns:xlink="http://www.w3.org/1999/xlink" xlink:title="carapace width measured at widest point" id="ABBRID0E5XAG" xlink:type="simple">CW</abbrev> 14.8 mm) of <italic><tp:taxon-name><tp:taxon-name-part taxon-name-part-type="genus" reg="Louisea">L.</tp:taxon-name-part> <tp:taxon-name-part taxon-name-part-type="species" reg="balssi">balssi</tp:taxon-name-part></tp:taxon-name></italic> from Man’s Crater Lake Manengouba (<named-content xmlns:xlink="http://www.w3.org/1999/xlink" content-type="dwc:institutional_code" xlink:type="simple">ZMB</named-content> Crust. 30319) <bold>c</bold> second largest adult male (<abbrev xmlns:xlink="http://www.w3.org/1999/xlink" xlink:title="carapace width measured at widest point" id="ABBRID0EUYAG" xlink:type="simple">CW</abbrev> 16.1 mm) of <italic><tp:taxon-name><tp:taxon-name-part taxon-name-part-type="genus" reg="Louisea">L.</tp:taxon-name-part> <tp:taxon-name-part taxon-name-part-type="species" reg="edeaensis">edeaensis</tp:taxon-name-part></tp:taxon-name></italic> from Lake Ossa wetland complex (<named-content xmlns:xlink="http://www.w3.org/1999/xlink" content-type="dwc:institutional_code" xlink:type="simple">ZMB</named-content> Crust. 30335) <bold>d</bold> adult male, holotype (<abbrev xmlns:xlink="http://www.w3.org/1999/xlink" xlink:title="carapace width measured at widest point" id="ABBRID0EKZAG" xlink:type="simple">CW</abbrev> 18.1 mm) of <italic><tp:taxon-name><tp:taxon-name-part taxon-name-part-type="genus" reg="Louisea">L.</tp:taxon-name-part> <tp:taxon-name-part taxon-name-part-type="species" reg="yabassi">yabassi</tp:taxon-name-part></tp:taxon-name></italic> sp. nov. from Yabassi (<named-content xmlns:xlink="http://www.w3.org/1999/xlink" content-type="dwc:institutional_code" xlink:type="simple">ZMB</named-content> Crust. 21575). Scale bars: 9.1 mm (<bold>a</bold>), 7.25 mm (<bold>b</bold>), 7.90 mm (<bold>c</bold>), 8.62 mm (<bold>d</bold>).</p></caption><graphic xmlns:xlink="http://www.w3.org/1999/xlink" xlink:href="zookeys-881-135-g004.jpg" position="float" orientation="portrait" xlink:type="simple" id="oo_347892.jpg"><uri content-type="original_file" xlink:type="simple">https://binary.pensoft.net/fig/347892</uri></graphic></fig><fig id="F5" position="float" orientation="portrait"><object-id xmlns:xlink="http://www.w3.org/1999/xlink" content-type="doi" xlink:type="simple">10.3897/zookeys.881.36744.figure5</object-id><object-id xmlns:xlink="http://www.w3.org/1999/xlink" content-type="arpha" xlink:type="simple">CC32A363-1012-522B-8458-82CACE786125</object-id><label>Figure 5.</label><caption><p>Four species of <italic><tp:taxon-name><tp:taxon-name-part taxon-name-part-type="genus" reg="Louisea">Louisea</tp:taxon-name-part></tp:taxon-name></italic> endemic to southwestern Cameroon, thoracic sternites (s1–s8) and pleonal segments (a4–a7). <bold>a</bold> Second largest adult male (<abbrev xmlns:xlink="http://www.w3.org/1999/xlink" xlink:title="carapace width measured at widest point" id="ABBRID0E61AI" xlink:type="simple">CW</abbrev> 16.1 mm) of <italic><tp:taxon-name><tp:taxon-name-part taxon-name-part-type="genus" reg="Louisea">L.</tp:taxon-name-part> <tp:taxon-name-part taxon-name-part-type="species" reg="edeaensis">edeaensis</tp:taxon-name-part></tp:taxon-name></italic> from Lake Ossa wetland complex (<named-content xmlns:xlink="http://www.w3.org/1999/xlink" content-type="dwc:institutional_code" xlink:type="simple">ZMB</named-content> Crust. 30335) <bold>b</bold> largest adult male (<abbrev xmlns:xlink="http://www.w3.org/1999/xlink" xlink:title="carapace width measured at widest point" id="ABBRID0EV2AI" xlink:type="simple">CW</abbrev> 16.2 mm) of <italic><tp:taxon-name><tp:taxon-name-part taxon-name-part-type="genus" reg="Louisea">L.</tp:taxon-name-part> <tp:taxon-name-part taxon-name-part-type="species" reg="balssi">balssi</tp:taxon-name-part></tp:taxon-name></italic> from Man’s Crater Lake Manengouba (<named-content xmlns:xlink="http://www.w3.org/1999/xlink" content-type="dwc:institutional_code" xlink:type="simple">ZMB</named-content> Crust. 30319) (missing left p5) (‘<xref ref-type="bibr" rid="B29">Mvogo Ndongo et al. 2018</xref>: fig. 2c’, <ext-link xmlns:xlink="http://www.w3.org/1999/xlink" xlink:type="simple" ext-link-type="uri" xlink:href="http://www.mapress.com/j/zt">www.mapress.com/j/zt</ext-link>) <bold>c</bold> adult male, holotype (<abbrev xmlns:xlink="http://www.w3.org/1999/xlink" xlink:title="carapace width measured at widest point" id="ABBRID0EU3AI" xlink:type="simple">CW</abbrev> 18.1 mm) of <italic><tp:taxon-name><tp:taxon-name-part taxon-name-part-type="genus" reg="Louisea">L.</tp:taxon-name-part> <tp:taxon-name-part taxon-name-part-type="species" reg="yabassi">yabassi</tp:taxon-name-part></tp:taxon-name></italic> sp. nov. from Yabassi (<named-content xmlns:xlink="http://www.w3.org/1999/xlink" content-type="dwc:institutional_code" xlink:type="simple">ZMB</named-content> Crust. 21575) <bold>d</bold> largest adult male, holotype (<abbrev xmlns:xlink="http://www.w3.org/1999/xlink" xlink:title="carapace width measured at widest point" id="ABBRID0EK4AI" xlink:type="simple">CW</abbrev> 20.0 mm) of <italic><tp:taxon-name><tp:taxon-name-part taxon-name-part-type="genus" reg="Louisea">L.</tp:taxon-name-part> <tp:taxon-name-part taxon-name-part-type="species" reg="nkongsamba">nkongsamba</tp:taxon-name-part></tp:taxon-name></italic> sp. nov. from Mt. Nlonako (<named-content xmlns:xlink="http://www.w3.org/1999/xlink" content-type="dwc:institutional_code" xlink:type="simple">ZMB</named-content> Crust. 31618). Scale bars: 12.42 mm (<bold>a</bold>), 9 mm (<bold>b</bold>), 8.30 mm (<bold>c</bold>), 17 mm (<bold>d</bold>).</p></caption><graphic xmlns:xlink="http://www.w3.org/1999/xlink" xlink:href="zookeys-881-135-g005.jpg" position="float" orientation="portrait" xlink:type="simple" id="oo_347893.jpg"><uri content-type="original_file" xlink:type="simple">https://binary.pensoft.net/fig/347893</uri></graphic></fig><fig id="F6" position="float" orientation="portrait"><object-id xmlns:xlink="http://www.w3.org/1999/xlink" content-type="doi" xlink:type="simple">10.3897/zookeys.881.36744.figure6</object-id><object-id xmlns:xlink="http://www.w3.org/1999/xlink" content-type="arpha" xlink:type="simple">38E2533B-B2D1-561D-BD02-CA0A8AE1484D</object-id><label>Figure 6.</label><caption><p>Four species of <italic><tp:taxon-name><tp:taxon-name-part taxon-name-part-type="genus" reg="Louisea">Louisea</tp:taxon-name-part></tp:taxon-name></italic> endemic to southwestern Cameroon, whole animal, ventral view. <bold>a</bold> Second largest adult male (<abbrev xmlns:xlink="http://www.w3.org/1999/xlink" xlink:title="carapace width measured at widest point" id="ABBRID0E35AI" xlink:type="simple">CW</abbrev> 16.1 mm) of <italic><tp:taxon-name><tp:taxon-name-part taxon-name-part-type="genus" reg="Louisea">L.</tp:taxon-name-part> <tp:taxon-name-part taxon-name-part-type="species" reg="edeaensis">edeaensis</tp:taxon-name-part></tp:taxon-name></italic> from Lake Ossa wetland complex (<named-content xmlns:xlink="http://www.w3.org/1999/xlink" content-type="dwc:institutional_code" xlink:type="simple">ZMB</named-content> Crust. 30335) <bold>b</bold> second largest adult male (<abbrev xmlns:xlink="http://www.w3.org/1999/xlink" xlink:title="carapace width measured at widest point" id="ABBRID0ES6AI" xlink:type="simple">CW</abbrev> 14.8 mm) of <italic><tp:taxon-name><tp:taxon-name-part taxon-name-part-type="genus" reg="Louisea">L.</tp:taxon-name-part> <tp:taxon-name-part taxon-name-part-type="species" reg="balssi">balssi</tp:taxon-name-part></tp:taxon-name></italic> from Man’s Crater Lake Manengouba (<named-content xmlns:xlink="http://www.w3.org/1999/xlink" content-type="dwc:institutional_code" xlink:type="simple">ZMB</named-content> Crust. 30319) <bold>c</bold> adult male, holotype (<abbrev xmlns:xlink="http://www.w3.org/1999/xlink" xlink:title="carapace width measured at widest point" id="ABBRID0EIABI" xlink:type="simple">CW</abbrev> 18.1 mm) of <italic><tp:taxon-name><tp:taxon-name-part taxon-name-part-type="genus" reg="Louisea">L.</tp:taxon-name-part> <tp:taxon-name-part taxon-name-part-type="species" reg="yabassi">yabassi</tp:taxon-name-part></tp:taxon-name></italic> sp. nov. from Yabassi (<named-content xmlns:xlink="http://www.w3.org/1999/xlink" content-type="dwc:institutional_code" xlink:type="simple">ZMB</named-content> Crust. 21575) <bold>d</bold> largest adult male, holotype (<abbrev xmlns:xlink="http://www.w3.org/1999/xlink" xlink:title="carapace width measured at widest point" id="ABBRID0E5ABI" xlink:type="simple">CW</abbrev> 20.0 mm) of <italic><tp:taxon-name><tp:taxon-name-part taxon-name-part-type="genus" reg="Louisea">L.</tp:taxon-name-part> <tp:taxon-name-part taxon-name-part-type="species" reg="nkongsamba">nkongsamba</tp:taxon-name-part></tp:taxon-name></italic> sp. nov. from Mt. Nlonako (<named-content xmlns:xlink="http://www.w3.org/1999/xlink" content-type="dwc:institutional_code" xlink:type="simple">ZMB</named-content> Crust. 31618). Scale bars: 11.63 mm (<bold>a</bold>), 9.61 mm (<bold>b</bold>), 9.50 mm (<bold>c</bold>), 11.60 mm (<bold>d</bold>).</p></caption><graphic xmlns:xlink="http://www.w3.org/1999/xlink" xlink:href="zookeys-881-135-g006.jpg" position="float" orientation="portrait" xlink:type="simple" id="oo_347894.jpg"><uri content-type="original_file" xlink:type="simple">https://binary.pensoft.net/fig/347894</uri></graphic></fig><fig id="F7" position="float" orientation="portrait"><object-id xmlns:xlink="http://www.w3.org/1999/xlink" content-type="doi" xlink:type="simple">10.3897/zookeys.881.36744.figure7</object-id><object-id xmlns:xlink="http://www.w3.org/1999/xlink" content-type="arpha" xlink:type="simple">C53F8338-C5BF-5C1A-A547-E0B0A75FB52E</object-id><label>Figure 7.</label><caption><p>Four species of <italic><tp:taxon-name><tp:taxon-name-part taxon-name-part-type="genus" reg="Louisea">Louisea</tp:taxon-name-part></tp:taxon-name></italic> endemic to Southwestern Cameroon, carapace, frontal view. <bold>a</bold> Second largest adult male (<abbrev xmlns:xlink="http://www.w3.org/1999/xlink" xlink:title="carapace width measured at widest point" id="ABBRID0EQCBI" xlink:type="simple">CW</abbrev> 16.1 mm) of <italic><tp:taxon-name><tp:taxon-name-part taxon-name-part-type="genus" reg="Louisea">L.</tp:taxon-name-part> <tp:taxon-name-part taxon-name-part-type="species" reg="edeaensis">edeaensis</tp:taxon-name-part></tp:taxon-name></italic> from Lake Ossa wetland complex (<named-content xmlns:xlink="http://www.w3.org/1999/xlink" content-type="dwc:institutional_code" xlink:type="simple">ZMB</named-content> Crust. 30335) <bold>b</bold> second largest adult male (<abbrev xmlns:xlink="http://www.w3.org/1999/xlink" xlink:title="carapace width measured at widest point" id="ABBRID0EGDBI" xlink:type="simple">CW</abbrev> 14.8 mm) of <italic><tp:taxon-name><tp:taxon-name-part taxon-name-part-type="genus" reg="Louisea">L.</tp:taxon-name-part> <tp:taxon-name-part taxon-name-part-type="species" reg="balssi">balssi</tp:taxon-name-part></tp:taxon-name></italic> from Man’s Crater Lake Manengouba (<named-content xmlns:xlink="http://www.w3.org/1999/xlink" content-type="dwc:institutional_code" xlink:type="simple">ZMB</named-content> Crust. 30319) <bold>c</bold> adult male, holotype (<abbrev xmlns:xlink="http://www.w3.org/1999/xlink" xlink:title="carapace width measured at widest point" id="ABBRID0E3DBI" xlink:type="simple">CW</abbrev> 18.1 mm) of <italic><tp:taxon-name><tp:taxon-name-part taxon-name-part-type="genus" reg="Louisea">L.</tp:taxon-name-part> <tp:taxon-name-part taxon-name-part-type="species" reg="yabassi">yabassi</tp:taxon-name-part></tp:taxon-name></italic> sp. nov. from Yabassi (<named-content xmlns:xlink="http://www.w3.org/1999/xlink" content-type="dwc:institutional_code" xlink:type="simple">ZMB</named-content> Crust. 21575) <bold>d</bold> largest adult male, holotype (<abbrev xmlns:xlink="http://www.w3.org/1999/xlink" xlink:title="carapace width measured at widest point" id="ABBRID0ESEBI" xlink:type="simple">CW</abbrev> 20.0 mm) of <italic><tp:taxon-name><tp:taxon-name-part taxon-name-part-type="genus" reg="Louisea">L.</tp:taxon-name-part> <tp:taxon-name-part taxon-name-part-type="species" reg="nkongsamba">nkongsamba</tp:taxon-name-part></tp:taxon-name></italic> sp. nov. from Mt. Nlonako (<named-content xmlns:xlink="http://www.w3.org/1999/xlink" content-type="dwc:institutional_code" xlink:type="simple">ZMB</named-content> Crust. 31618). Scale bars: 7.20 mm (<bold>a</bold>), 6.60 mm (<bold>b</bold>), 8.06 mm (<bold>c</bold>), 8.70 mm (<bold>d</bold>).</p></caption><graphic xmlns:xlink="http://www.w3.org/1999/xlink" xlink:href="zookeys-881-135-g007.jpg" position="float" orientation="portrait" xlink:type="simple" id="oo_347895.jpg"><uri content-type="original_file" xlink:type="simple">https://binary.pensoft.net/fig/347895</uri></graphic></fig><fig id="F8" position="float" orientation="portrait"><object-id xmlns:xlink="http://www.w3.org/1999/xlink" content-type="doi" xlink:type="simple">10.3897/zookeys.881.36744.figure8</object-id><object-id xmlns:xlink="http://www.w3.org/1999/xlink" content-type="arpha" xlink:type="simple">4158C15A-D2B9-5A00-8694-F6024262D530</object-id><label>Figure 8.</label><caption><p>Four species of <italic><tp:taxon-name><tp:taxon-name-part taxon-name-part-type="genus" reg="Louisea">Louisea</tp:taxon-name-part></tp:taxon-name></italic> endemic to Southwestern Cameroon, frontal view of right and left chela. <bold>a, b</bold> Second largest adult male (<abbrev xmlns:xlink="http://www.w3.org/1999/xlink" xlink:title="carapace width measured at widest point" id="ABBRID0ESHBI" xlink:type="simple">CW</abbrev> 16.1 mm) of <italic><tp:taxon-name><tp:taxon-name-part taxon-name-part-type="genus" reg="Louisea">L.</tp:taxon-name-part> <tp:taxon-name-part taxon-name-part-type="species" reg="edeaensis">edeaensis</tp:taxon-name-part></tp:taxon-name></italic> from Lake Ossa wetland complex (<named-content xmlns:xlink="http://www.w3.org/1999/xlink" content-type="dwc:institutional_code" xlink:type="simple">ZMB</named-content> Crust. 30335) <bold>c, d</bold> largest adult male (<abbrev xmlns:xlink="http://www.w3.org/1999/xlink" xlink:title="carapace width measured at widest point" id="ABBRID0EIIBI" xlink:type="simple">CW</abbrev> 16.2 mm) of <italic><tp:taxon-name><tp:taxon-name-part taxon-name-part-type="genus" reg="Louisea">L.</tp:taxon-name-part> <tp:taxon-name-part taxon-name-part-type="species" reg="balssi">balssi</tp:taxon-name-part></tp:taxon-name></italic> from Man’s Crater Lake Manengouba (<named-content xmlns:xlink="http://www.w3.org/1999/xlink" content-type="dwc:institutional_code" xlink:type="simple">ZMB</named-content> Crust. 30319) (missing left p5) (‘<xref ref-type="bibr" rid="B29">Mvogo Ndongo et al. 2018</xref>: fig. 3a, b’, <ext-link xmlns:xlink="http://www.w3.org/1999/xlink" xlink:type="simple" ext-link-type="uri" xlink:href="http://www.mapress.com/j/zt">www.mapress.com/j/zt</ext-link>) <bold>e, f</bold> adult male, holotype (<abbrev xmlns:xlink="http://www.w3.org/1999/xlink" xlink:title="carapace width measured at widest point" id="ABBRID0EHJBI" xlink:type="simple">CW</abbrev> 18.1 mm) of <italic><tp:taxon-name><tp:taxon-name-part taxon-name-part-type="genus" reg="Louisea">L.</tp:taxon-name-part> <tp:taxon-name-part taxon-name-part-type="species" reg="yabassi">yabassi</tp:taxon-name-part></tp:taxon-name></italic> sp. nov. from Yabassi (<named-content xmlns:xlink="http://www.w3.org/1999/xlink" content-type="dwc:institutional_code" xlink:type="simple">ZMB</named-content> Crust. 21575) <bold>g, h</bold> largest adult male, holotype (<abbrev xmlns:xlink="http://www.w3.org/1999/xlink" xlink:title="carapace width measured at widest point" id="ABBRID0E4JBI" xlink:type="simple">CW</abbrev> 20.0 mm) of <italic><tp:taxon-name><tp:taxon-name-part taxon-name-part-type="genus" reg="Louisea">L.</tp:taxon-name-part> <tp:taxon-name-part taxon-name-part-type="species" reg="nkongsamba">nkongsamba</tp:taxon-name-part></tp:taxon-name></italic> sp. nov. from Mt. Nlonako (<named-content xmlns:xlink="http://www.w3.org/1999/xlink" content-type="dwc:institutional_code" xlink:type="simple">ZMB</named-content> Crust. 31618). Scale bars: 5 mm (<bold>a, c, e, g</bold>), 2 mm (<bold>b, d, f</bold>), 10 mm (<bold>h</bold>).</p></caption><graphic xmlns:xlink="http://www.w3.org/1999/xlink" xlink:href="zookeys-881-135-g008.jpg" position="float" orientation="portrait" xlink:type="simple" id="oo_347896.jpg"><uri content-type="original_file" xlink:type="simple">https://binary.pensoft.net/fig/347896</uri></graphic></fig><fig id="F9" position="float" orientation="portrait"><object-id xmlns:xlink="http://www.w3.org/1999/xlink" content-type="doi" xlink:type="simple">10.3897/zookeys.881.36744.figure9</object-id><object-id xmlns:xlink="http://www.w3.org/1999/xlink" content-type="arpha" xlink:type="simple">311CCDDF-9558-5F7F-85F7-F426D71859B7</object-id><label>Figure 9.</label><caption><p>Four species of <italic><tp:taxon-name><tp:taxon-name-part taxon-name-part-type="genus" reg="Louisea">Louisea</tp:taxon-name-part></tp:taxon-name></italic> endemic to southwestern Cameroon, right cheliped merus. <bold>a</bold> Second largest adult male (<abbrev xmlns:xlink="http://www.w3.org/1999/xlink" xlink:title="carapace width measured at widest point" id="ABBRID0ENLBI" xlink:type="simple">CW</abbrev> 16.1 mm) of <italic><tp:taxon-name><tp:taxon-name-part taxon-name-part-type="genus" reg="Louisea">L.</tp:taxon-name-part> <tp:taxon-name-part taxon-name-part-type="species" reg="edeaensis">edeaensis</tp:taxon-name-part></tp:taxon-name></italic> from Lake Ossa wetland complex (<named-content xmlns:xlink="http://www.w3.org/1999/xlink" content-type="dwc:institutional_code" xlink:type="simple">ZMB</named-content> Crust. 30335) <bold>b</bold> largest adult male (<abbrev xmlns:xlink="http://www.w3.org/1999/xlink" xlink:title="carapace width measured at widest point" id="ABBRID0EDMBI" xlink:type="simple">CW</abbrev> 16.2 mm) of <italic><tp:taxon-name><tp:taxon-name-part taxon-name-part-type="genus" reg="Louisea">L.</tp:taxon-name-part> <tp:taxon-name-part taxon-name-part-type="species" reg="balssi">balssi</tp:taxon-name-part></tp:taxon-name></italic> from Man’s Crater Lake Manengouba (<named-content xmlns:xlink="http://www.w3.org/1999/xlink" content-type="dwc:institutional_code" xlink:type="simple">ZMB</named-content> Crust. 30319) (missing left p5) (‘<xref ref-type="bibr" rid="B29">Mvogo Ndongo et al. 2018</xref>: fig. 3d’, <ext-link xmlns:xlink="http://www.w3.org/1999/xlink" xlink:type="simple" ext-link-type="uri" xlink:href="http://www.mapress.com/j/zt">www.mapress.com/j/zt</ext-link>) <bold>c</bold> adult male, holotype (<abbrev xmlns:xlink="http://www.w3.org/1999/xlink" xlink:title="carapace width measured at widest point" id="ABBRID0ECNBI" xlink:type="simple">CW</abbrev> 18.1 mm) of <italic><tp:taxon-name><tp:taxon-name-part taxon-name-part-type="genus" reg="Louisea">L.</tp:taxon-name-part> <tp:taxon-name-part taxon-name-part-type="species" reg="yabassi">yabassi</tp:taxon-name-part></tp:taxon-name></italic> sp. nov. from Yabassi (<named-content xmlns:xlink="http://www.w3.org/1999/xlink" content-type="dwc:institutional_code" xlink:type="simple">ZMB</named-content> Crust. 21575) <bold>d</bold> largest adult male, holotype (<abbrev xmlns:xlink="http://www.w3.org/1999/xlink" xlink:title="carapace width measured at widest point" id="ABBRID0EYNBI" xlink:type="simple">CW</abbrev> 20.0 mm) of <italic><tp:taxon-name><tp:taxon-name-part taxon-name-part-type="genus" reg="Louisea">L.</tp:taxon-name-part> <tp:taxon-name-part taxon-name-part-type="species" reg="nkongsamba">nkongsamba</tp:taxon-name-part></tp:taxon-name></italic> sp. nov. from Mt. Nlonako (<named-content xmlns:xlink="http://www.w3.org/1999/xlink" content-type="dwc:institutional_code" xlink:type="simple">ZMB</named-content> Crust. 31618). Scale bars: 5 mm (<bold>a, c</bold>), 2 mm (<bold>b</bold>), 10 mm (<bold>d</bold>).</p></caption><graphic xmlns:xlink="http://www.w3.org/1999/xlink" xlink:href="zookeys-881-135-g009.jpg" position="float" orientation="portrait" xlink:type="simple" id="oo_347897.jpg"><uri content-type="original_file" xlink:type="simple">https://binary.pensoft.net/fig/347897</uri></graphic></fig><fig id="F10" position="float" orientation="portrait"><object-id xmlns:xlink="http://www.w3.org/1999/xlink" content-type="doi" xlink:type="simple">10.3897/zookeys.881.36744.figure10</object-id><object-id xmlns:xlink="http://www.w3.org/1999/xlink" content-type="arpha" xlink:type="simple">84451F3F-CC9E-577C-92CB-A344C88AC34A</object-id><label>Figure 10.</label><caption><p>Four species of <italic><tp:taxon-name><tp:taxon-name-part taxon-name-part-type="genus" reg="Louisea">Louisea</tp:taxon-name-part></tp:taxon-name></italic> endemic to southwestern Cameroon, right cheliped carpus. <bold>a</bold> Second largest adult male (<abbrev xmlns:xlink="http://www.w3.org/1999/xlink" xlink:title="carapace width measured at widest point" id="ABBRID0EKTBI" xlink:type="simple">CW</abbrev> 16.1 mm) of <italic><tp:taxon-name><tp:taxon-name-part taxon-name-part-type="genus" reg="Louisea">L.</tp:taxon-name-part> <tp:taxon-name-part taxon-name-part-type="species" reg="edeaensis">edeaensis</tp:taxon-name-part></tp:taxon-name></italic> from Lake Ossa wetland complex (<named-content xmlns:xlink="http://www.w3.org/1999/xlink" content-type="dwc:institutional_code" xlink:type="simple">ZMB</named-content> Crust. 30335) <bold>b</bold> largest adult male (<abbrev xmlns:xlink="http://www.w3.org/1999/xlink" xlink:title="carapace width measured at widest point" id="ABBRID0EAUBI" xlink:type="simple">CW</abbrev> 16.2 mm) of <italic><tp:taxon-name><tp:taxon-name-part taxon-name-part-type="genus" reg="Louisea">L.</tp:taxon-name-part> <tp:taxon-name-part taxon-name-part-type="species" reg="balssi">balssi</tp:taxon-name-part></tp:taxon-name></italic> from Man’s Crater Lake Manengouba (<named-content xmlns:xlink="http://www.w3.org/1999/xlink" content-type="dwc:institutional_code" xlink:type="simple">ZMB</named-content> Crust. 30319) (‘<xref ref-type="bibr" rid="B29">Mvogo Ndongo et al. 2018</xref>: fig. 3c’, <ext-link xmlns:xlink="http://www.w3.org/1999/xlink" xlink:type="simple" ext-link-type="uri" xlink:href="http://www.mapress.com/j/zt">www.mapress.com/j/zt</ext-link>) <bold>c</bold> adult male, holotype (<abbrev xmlns:xlink="http://www.w3.org/1999/xlink" xlink:title="carapace width measured at widest point" id="ABBRID0E6UBI" xlink:type="simple">CW</abbrev> 18.1 mm) of <italic><tp:taxon-name><tp:taxon-name-part taxon-name-part-type="genus" reg="Louisea">L.</tp:taxon-name-part> <tp:taxon-name-part taxon-name-part-type="species" reg="yabassi">yabassi</tp:taxon-name-part></tp:taxon-name></italic> sp. nov. from Yabassi (<named-content xmlns:xlink="http://www.w3.org/1999/xlink" content-type="dwc:institutional_code" xlink:type="simple">ZMB</named-content> Crust. 21575) <bold>d</bold> largest adult male, holotype (<abbrev xmlns:xlink="http://www.w3.org/1999/xlink" xlink:title="carapace width measured at widest point" id="ABBRID0EVVBI" xlink:type="simple">CW</abbrev> 20.0 mm) of <italic><tp:taxon-name><tp:taxon-name-part taxon-name-part-type="genus" reg="Louisea">L.</tp:taxon-name-part> <tp:taxon-name-part taxon-name-part-type="species" reg="nkongsamba">nkongsamba</tp:taxon-name-part></tp:taxon-name></italic> sp. nov. from Mt. Nlonako (<named-content xmlns:xlink="http://www.w3.org/1999/xlink" content-type="dwc:institutional_code" xlink:type="simple">ZMB</named-content> Crust. 31618). Scale bars: 5 mm (<bold>a, c</bold>), 2 mm (<bold>b</bold>), 10 mm (<bold>d</bold>).</p></caption><graphic xmlns:xlink="http://www.w3.org/1999/xlink" xlink:href="zookeys-881-135-g010.jpg" position="float" orientation="portrait" xlink:type="simple" id="oo_347898.jpg"><uri content-type="original_file" xlink:type="simple">https://binary.pensoft.net/fig/347898</uri></graphic></fig><fig id="F11" position="float" orientation="portrait"><object-id xmlns:xlink="http://www.w3.org/1999/xlink" content-type="doi" xlink:type="simple">10.3897/zookeys.881.36744.figure11</object-id><object-id xmlns:xlink="http://www.w3.org/1999/xlink" content-type="arpha" xlink:type="simple">FA0D4B2B-2853-5854-93FB-3FC47DFA1775</object-id><label>Figure 11.</label><caption><p>Four species of <italic><tp:taxon-name><tp:taxon-name-part taxon-name-part-type="genus" reg="Louisea">Louisea</tp:taxon-name-part></tp:taxon-name></italic> endemic to southwestern Cameroon, right <abbrev xmlns:xlink="http://www.w3.org/1999/xlink" xlink:title="male first gonopod" id="ABBRID0EDXBI" xlink:type="simple">G1</abbrev> dorsal view (<bold>a–c</bold>), left <abbrev xmlns:xlink="http://www.w3.org/1999/xlink" xlink:title="male first gonopod" id="ABBRID0EJXBI" xlink:type="simple">G1</abbrev> dorsal view (<bold>d</bold>). <bold>a</bold> Second largest adult male (<abbrev xmlns:xlink="http://www.w3.org/1999/xlink" xlink:title="carapace width measured at widest point" id="ABBRID0ERXBI" xlink:type="simple">CW</abbrev> 16.1 mm) of <italic><tp:taxon-name><tp:taxon-name-part taxon-name-part-type="genus" reg="Louisea">L.</tp:taxon-name-part> <tp:taxon-name-part taxon-name-part-type="species" reg="edeaensis">edeaensis</tp:taxon-name-part></tp:taxon-name></italic> from Lake Ossa wetland complex (<named-content xmlns:xlink="http://www.w3.org/1999/xlink" content-type="dwc:institutional_code" xlink:type="simple">ZMB</named-content> Crust. 30335) <bold>b</bold> largest adult male (<abbrev xmlns:xlink="http://www.w3.org/1999/xlink" xlink:title="carapace width measured at widest point" id="ABBRID0EHYBI" xlink:type="simple">CW</abbrev> 16.2 mm) of <italic><tp:taxon-name><tp:taxon-name-part taxon-name-part-type="genus" reg="Louisea">L.</tp:taxon-name-part> <tp:taxon-name-part taxon-name-part-type="species" reg="balssi">balssi</tp:taxon-name-part></tp:taxon-name></italic> from Man’s Crater Lake Manengouba (<named-content xmlns:xlink="http://www.w3.org/1999/xlink" content-type="dwc:institutional_code" xlink:type="simple">ZMB</named-content> Crust. 30319) (‘<xref ref-type="bibr" rid="B29">Mvogo Ndongo et al. 2018</xref>: fig. 5a’, <ext-link xmlns:xlink="http://www.w3.org/1999/xlink" xlink:type="simple" ext-link-type="uri" xlink:href="http://www.mapress.com/j/zt">www.mapress.com/j/zt</ext-link>) <bold>c</bold> adult male, holotype (<abbrev xmlns:xlink="http://www.w3.org/1999/xlink" xlink:title="carapace width measured at widest point" id="ABBRID0EGZBI" xlink:type="simple">CW</abbrev> 18.1 mm) of <italic><tp:taxon-name><tp:taxon-name-part taxon-name-part-type="genus" reg="Louisea">L.</tp:taxon-name-part> <tp:taxon-name-part taxon-name-part-type="species" reg="yabassi">yabassi</tp:taxon-name-part></tp:taxon-name></italic> sp. nov. from Yabassi (<named-content xmlns:xlink="http://www.w3.org/1999/xlink" content-type="dwc:institutional_code" xlink:type="simple">ZMB</named-content> Crust. 21575) <bold>d</bold> largest adult male, holotype (<abbrev xmlns:xlink="http://www.w3.org/1999/xlink" xlink:title="carapace width measured at widest point" id="ABBRID0E3ZBI" xlink:type="simple">CW</abbrev> 20.0 mm) of <italic><tp:taxon-name><tp:taxon-name-part taxon-name-part-type="genus" reg="Louisea">L.</tp:taxon-name-part> <tp:taxon-name-part taxon-name-part-type="species" reg="nkongsamba">nkongsamba</tp:taxon-name-part></tp:taxon-name></italic> sp. nov. from Mt. Nlonako (<named-content xmlns:xlink="http://www.w3.org/1999/xlink" content-type="dwc:institutional_code" xlink:type="simple">ZMB</named-content> Crust. 31618). Scale bars: 2 mm (<bold>a, c, d</bold>), 1 mm (<bold>b</bold>).</p></caption><graphic xmlns:xlink="http://www.w3.org/1999/xlink" xlink:href="zookeys-881-135-g011.jpg" position="float" orientation="portrait" xlink:type="simple" id="oo_347899.jpg"><uri content-type="original_file" xlink:type="simple">https://binary.pensoft.net/fig/347899</uri></graphic></fig><fig id="F12" position="float" orientation="portrait"><object-id xmlns:xlink="http://www.w3.org/1999/xlink" content-type="doi" xlink:type="simple">10.3897/zookeys.881.36744.figure12</object-id><object-id xmlns:xlink="http://www.w3.org/1999/xlink" content-type="arpha" xlink:type="simple">F5A98826-4B13-5A8F-939C-D5A00BB664D7</object-id><label>Figure 12.</label><caption><p>Four species of <italic><tp:taxon-name><tp:taxon-name-part taxon-name-part-type="genus" reg="Louisea">Louisea</tp:taxon-name-part></tp:taxon-name></italic> endemic to southwestern Cameroon, right <abbrev xmlns:xlink="http://www.w3.org/1999/xlink" xlink:title="male first gonopod" id="ABBRID0EI2BI" xlink:type="simple">G1</abbrev> ventral view (<bold>a–c</bold>), left <abbrev xmlns:xlink="http://www.w3.org/1999/xlink" xlink:title="male first gonopod" id="ABBRID0EO2BI" xlink:type="simple">G1</abbrev> ventral view (<bold>d</bold>). <bold>a</bold> Second largest adult male (<abbrev xmlns:xlink="http://www.w3.org/1999/xlink" xlink:title="carapace width measured at widest point" id="ABBRID0EW2BI" xlink:type="simple">CW</abbrev> 16.1 mm) of <italic><tp:taxon-name><tp:taxon-name-part taxon-name-part-type="genus" reg="Louisea">L.</tp:taxon-name-part> <tp:taxon-name-part taxon-name-part-type="species" reg="edeaensis">edeaensis</tp:taxon-name-part></tp:taxon-name></italic> from Lake Ossa wetland complex (<named-content xmlns:xlink="http://www.w3.org/1999/xlink" content-type="dwc:institutional_code" xlink:type="simple">ZMB</named-content> Crust. 30335) <bold>b</bold> largest adult male (<abbrev xmlns:xlink="http://www.w3.org/1999/xlink" xlink:title="carapace width measured at widest point" id="ABBRID0EM3BI" xlink:type="simple">CW</abbrev> 16.2 mm) of <italic><tp:taxon-name><tp:taxon-name-part taxon-name-part-type="genus" reg="Louisea">L.</tp:taxon-name-part> <tp:taxon-name-part taxon-name-part-type="species" reg="balssi">balssi</tp:taxon-name-part></tp:taxon-name></italic> from Man’s Crater Lake Manengouba (<named-content xmlns:xlink="http://www.w3.org/1999/xlink" content-type="dwc:institutional_code" xlink:type="simple">ZMB</named-content> Crust. 30319) (‘<xref ref-type="bibr" rid="B29">Mvogo Ndongo et al. 2018</xref>: fig. 5b’) <bold>c</bold> adult male, holotype (<abbrev xmlns:xlink="http://www.w3.org/1999/xlink" xlink:title="carapace width measured at widest point" id="ABBRID0EG4BI" xlink:type="simple">CW</abbrev> 18.1 mm) of <italic><tp:taxon-name><tp:taxon-name-part taxon-name-part-type="genus" reg="Louisea">L.</tp:taxon-name-part> <tp:taxon-name-part taxon-name-part-type="species" reg="yabassi">yabassi</tp:taxon-name-part></tp:taxon-name></italic> from Yabassi (<named-content xmlns:xlink="http://www.w3.org/1999/xlink" content-type="dwc:institutional_code" xlink:type="simple">ZMB</named-content> Crust. 21575) <bold>d</bold> largest adult male, holotype (<abbrev xmlns:xlink="http://www.w3.org/1999/xlink" xlink:title="carapace width measured at widest point" id="ABBRID0E34BI" xlink:type="simple">CW</abbrev> 20.0 mm) of <italic><tp:taxon-name><tp:taxon-name-part taxon-name-part-type="genus" reg="Louisea">L.</tp:taxon-name-part> <tp:taxon-name-part taxon-name-part-type="species" reg="nkongsamba">nkongsamba</tp:taxon-name-part></tp:taxon-name></italic> sp. nov. from Mt. Nlonako (<named-content xmlns:xlink="http://www.w3.org/1999/xlink" content-type="dwc:institutional_code" xlink:type="simple">ZMB</named-content> Crust. 31618). Scale bars: 2 mm (<bold>a, c, d</bold>), 1 mm (<bold>b</bold>).</p></caption><graphic xmlns:xlink="http://www.w3.org/1999/xlink" xlink:href="zookeys-881-135-g012.jpg" position="float" orientation="portrait" xlink:type="simple" id="oo_347900.jpg"><uri content-type="original_file" xlink:type="simple">https://binary.pensoft.net/fig/347900</uri></graphic></fig><fig id="F13" position="float" orientation="portrait"><object-id xmlns:xlink="http://www.w3.org/1999/xlink" content-type="doi" xlink:type="simple">10.3897/zookeys.881.36744.figure13</object-id><object-id xmlns:xlink="http://www.w3.org/1999/xlink" content-type="arpha" xlink:type="simple">9230F673-A5CB-545E-8C6B-0DA81A465DC5</object-id><label>Figure 13.</label><caption><p>Four species of <italic><tp:taxon-name><tp:taxon-name-part taxon-name-part-type="genus" reg="Louisea">Louisea</tp:taxon-name-part></tp:taxon-name></italic> endemic to southwestern Cameroon, <abbrev xmlns:xlink="http://www.w3.org/1999/xlink" xlink:title="male second gonopod" id="ABBRID0EI6BI" xlink:type="simple">G2</abbrev><bold>a</bold> second largest adult male (<abbrev xmlns:xlink="http://www.w3.org/1999/xlink" xlink:title="carapace width measured at widest point" id="ABBRID0EO6BI" xlink:type="simple">CW</abbrev> 16.1 mm) of <italic><tp:taxon-name><tp:taxon-name-part taxon-name-part-type="genus" reg="Louisea">L.</tp:taxon-name-part> <tp:taxon-name-part taxon-name-part-type="species" reg="edeaensis">edeaensis</tp:taxon-name-part></tp:taxon-name></italic> from Lake Ossa wetland complex (<named-content xmlns:xlink="http://www.w3.org/1999/xlink" content-type="dwc:institutional_code" xlink:type="simple">ZMB</named-content> Crust. 30335) <bold>b</bold> largest adult male (<abbrev xmlns:xlink="http://www.w3.org/1999/xlink" xlink:title="carapace width measured at widest point" id="ABBRID0EEACI" xlink:type="simple">CW</abbrev> 16.2 mm) of <italic><tp:taxon-name><tp:taxon-name-part taxon-name-part-type="genus" reg="Louisea">L.</tp:taxon-name-part> <tp:taxon-name-part taxon-name-part-type="species" reg="balssi">balssi</tp:taxon-name-part></tp:taxon-name></italic> from Man’s Crater Lake Manengouba (<named-content xmlns:xlink="http://www.w3.org/1999/xlink" content-type="dwc:institutional_code" xlink:type="simple">ZMB</named-content> Crust. 30319) <bold>c</bold> adult male, holotype (<abbrev xmlns:xlink="http://www.w3.org/1999/xlink" xlink:title="carapace width measured at widest point" id="ABBRID0E1ACI" xlink:type="simple">CW</abbrev> 18.1 mm) of <italic><tp:taxon-name><tp:taxon-name-part taxon-name-part-type="genus" reg="Louisea">L.</tp:taxon-name-part> <tp:taxon-name-part taxon-name-part-type="species" reg="yabassi">yabassi</tp:taxon-name-part></tp:taxon-name></italic> sp. nov. from Yabassi (<named-content xmlns:xlink="http://www.w3.org/1999/xlink" content-type="dwc:institutional_code" xlink:type="simple">ZMB</named-content> Crust. 21575) <bold>d</bold> largest adult male, holotype (<abbrev xmlns:xlink="http://www.w3.org/1999/xlink" xlink:title="carapace width measured at widest point" id="ABBRID0EQBCI" xlink:type="simple">CW</abbrev> 20.0 mm) of <italic><tp:taxon-name><tp:taxon-name-part taxon-name-part-type="genus" reg="Louisea">L.</tp:taxon-name-part> <tp:taxon-name-part taxon-name-part-type="species" reg="nkongsamba">nkongsamba</tp:taxon-name-part></tp:taxon-name></italic> sp. nov. from Mt. Nlonako (<named-content xmlns:xlink="http://www.w3.org/1999/xlink" content-type="dwc:institutional_code" xlink:type="simple">ZMB</named-content> Crust. 31618). Scale bars: 2 mm (<bold>a–d</bold>).</p></caption><graphic xmlns:xlink="http://www.w3.org/1999/xlink" xlink:href="zookeys-881-135-g013.jpg" position="float" orientation="portrait" xlink:type="simple" id="oo_347901.jpg"><uri content-type="original_file" xlink:type="simple">https://binary.pensoft.net/fig/347901</uri></graphic></fig><fig id="F14" position="float" orientation="portrait"><object-id xmlns:xlink="http://www.w3.org/1999/xlink" content-type="doi" xlink:type="simple">10.3897/zookeys.881.36744.figure14</object-id><object-id xmlns:xlink="http://www.w3.org/1999/xlink" content-type="arpha" xlink:type="simple">C7F3FD16-73DD-5008-A203-16D21BE7A99B</object-id><label>Figure 14.</label><caption><p>Four species of <italic><tp:taxon-name><tp:taxon-name-part taxon-name-part-type="genus" reg="Louisea">Louisea</tp:taxon-name-part></tp:taxon-name></italic> endemic to southwestern Cameroon, left third maxilliped. <bold>a</bold> Second largest adult male (<abbrev xmlns:xlink="http://www.w3.org/1999/xlink" xlink:title="carapace width measured at widest point" id="ABBRID0EMDDI" xlink:type="simple">CW</abbrev> 16.1 mm) of <italic><tp:taxon-name><tp:taxon-name-part taxon-name-part-type="genus" reg="Louisea">L.</tp:taxon-name-part> <tp:taxon-name-part taxon-name-part-type="species" reg="edeaensis">edeaensis</tp:taxon-name-part></tp:taxon-name></italic> from Lake Ossa wetland complex (<named-content xmlns:xlink="http://www.w3.org/1999/xlink" content-type="dwc:institutional_code" xlink:type="simple">ZMB</named-content> Crust. 30335) <bold>b</bold> largest adult male (<abbrev xmlns:xlink="http://www.w3.org/1999/xlink" xlink:title="carapace width measured at widest point" id="ABBRID0ECEDI" xlink:type="simple">CW</abbrev> 16.2 mm) of <italic><tp:taxon-name><tp:taxon-name-part taxon-name-part-type="genus" reg="Louisea">L.</tp:taxon-name-part> <tp:taxon-name-part taxon-name-part-type="species" reg="balssi">balssi</tp:taxon-name-part></tp:taxon-name></italic> from Man’s Crater Lake Manengouba (<named-content xmlns:xlink="http://www.w3.org/1999/xlink" content-type="dwc:institutional_code" xlink:type="simple">ZMB</named-content> Crust. 30319) (‘<xref ref-type="bibr" rid="B29">Mvogo Ndongo et al. 2018</xref>: fig. 4a’, <ext-link xmlns:xlink="http://www.w3.org/1999/xlink" xlink:type="simple" ext-link-type="uri" xlink:href="http://www.mapress.com/j/zt">www.mapress.com/j/zt</ext-link>) <bold>c</bold> adult male, holotype (<abbrev xmlns:xlink="http://www.w3.org/1999/xlink" xlink:title="carapace width measured at widest point" id="ABBRID0EBFDI" xlink:type="simple">CW</abbrev> 18.1 mm) of <italic><tp:taxon-name><tp:taxon-name-part taxon-name-part-type="genus" reg="Louisea">L.</tp:taxon-name-part> <tp:taxon-name-part taxon-name-part-type="species" reg="yabassi">yabassi</tp:taxon-name-part></tp:taxon-name></italic> sp. nov. from Yabassi (<named-content xmlns:xlink="http://www.w3.org/1999/xlink" content-type="dwc:institutional_code" xlink:type="simple">ZMB</named-content> Crust. 21575) <bold>d</bold> largest adult male, holotype (<abbrev xmlns:xlink="http://www.w3.org/1999/xlink" xlink:title="carapace width measured at widest point" id="ABBRID0EXFDI" xlink:type="simple">CW</abbrev> 20.0 mm) of <italic><tp:taxon-name><tp:taxon-name-part taxon-name-part-type="genus" reg="Louisea">L.</tp:taxon-name-part> <tp:taxon-name-part taxon-name-part-type="species" reg="nkongsamba">nkongsamba</tp:taxon-name-part></tp:taxon-name></italic> sp. nov. from Mt. Nlonako (<named-content xmlns:xlink="http://www.w3.org/1999/xlink" content-type="dwc:institutional_code" xlink:type="simple">ZMB</named-content> Crust. 31618). Scale bars: 2 mm (<bold>a–d</bold>).</p></caption><graphic xmlns:xlink="http://www.w3.org/1999/xlink" xlink:href="zookeys-881-135-g014.jpg" position="float" orientation="portrait" xlink:type="simple" id="oo_347902.jpg"><uri content-type="original_file" xlink:type="simple">https://binary.pensoft.net/fig/347902</uri></graphic></fig><fig id="F15" position="float" orientation="portrait"><object-id xmlns:xlink="http://www.w3.org/1999/xlink" content-type="doi" xlink:type="simple">10.3897/zookeys.881.36744.figure15</object-id><object-id xmlns:xlink="http://www.w3.org/1999/xlink" content-type="arpha" xlink:type="simple">2975385C-EBBC-5AEB-836E-16415EB1F4EA</object-id><label>Figure 15.</label><caption><p>Four species of <italic><tp:taxon-name><tp:taxon-name-part taxon-name-part-type="genus" reg="Louisea">Louisea</tp:taxon-name-part></tp:taxon-name></italic> endemic to southwestern Cameroon, ventral view of right mandible. <bold>a</bold> Second largest adult male (<abbrev xmlns:xlink="http://www.w3.org/1999/xlink" xlink:title="carapace width measured at widest point" id="ABBRID0EE3DI" xlink:type="simple">CW</abbrev> 16.1 mm) of <italic><tp:taxon-name><tp:taxon-name-part taxon-name-part-type="genus" reg="Louisea">L.</tp:taxon-name-part> <tp:taxon-name-part taxon-name-part-type="species" reg="edeaensis">edeaensis</tp:taxon-name-part></tp:taxon-name></italic> from Lake Ossa wetland complex (<named-content xmlns:xlink="http://www.w3.org/1999/xlink" content-type="dwc:institutional_code" xlink:type="simple">ZMB</named-content> Crust. 30335) <bold>b</bold> largest adult male (<abbrev xmlns:xlink="http://www.w3.org/1999/xlink" xlink:title="carapace width measured at widest point" id="ABBRID0E13DI" xlink:type="simple">CW</abbrev> 16.2 mm) of <italic><tp:taxon-name><tp:taxon-name-part taxon-name-part-type="genus" reg="Louisea">L.</tp:taxon-name-part> <tp:taxon-name-part taxon-name-part-type="species" reg="balssi">balssi</tp:taxon-name-part></tp:taxon-name></italic> from Man’s Crater Lake Manengouba (<named-content xmlns:xlink="http://www.w3.org/1999/xlink" content-type="dwc:institutional_code" xlink:type="simple">ZMB</named-content> Crust. 30319) <bold>c</bold> adult male, holotype (<abbrev xmlns:xlink="http://www.w3.org/1999/xlink" xlink:title="carapace width measured at widest point" id="ABBRID0EQ4DI" xlink:type="simple">CW</abbrev> 18.1 mm) of <italic><tp:taxon-name><tp:taxon-name-part taxon-name-part-type="genus" reg="Louisea">L.</tp:taxon-name-part> <tp:taxon-name-part taxon-name-part-type="species" reg="yabassi">yabassi</tp:taxon-name-part></tp:taxon-name></italic> sp. nov. from Yabassi (<named-content xmlns:xlink="http://www.w3.org/1999/xlink" content-type="dwc:institutional_code" xlink:type="simple">ZMB</named-content> Crust. 21575) <bold>d</bold> largest adult male, holotype (<abbrev xmlns:xlink="http://www.w3.org/1999/xlink" xlink:title="carapace width measured at widest point" id="ABBRID0EG5DI" xlink:type="simple">CW</abbrev> 20.0 mm) of <italic><tp:taxon-name><tp:taxon-name-part taxon-name-part-type="genus" reg="Louisea">L.</tp:taxon-name-part> <tp:taxon-name-part taxon-name-part-type="species" reg="nkongsamba">nkongsamba</tp:taxon-name-part></tp:taxon-name></italic> sp. nov. from Mt. Nlonako (<named-content xmlns:xlink="http://www.w3.org/1999/xlink" content-type="dwc:institutional_code" xlink:type="simple">ZMB</named-content> Crust. 31618). Scale bars: 1 mm (<bold>a, c</bold>), 2 mm (<bold>b, d</bold>).</p></caption><graphic xmlns:xlink="http://www.w3.org/1999/xlink" xlink:href="zookeys-881-135-g015.jpg" position="float" orientation="portrait" xlink:type="simple" id="oo_347903.jpg"><uri content-type="original_file" xlink:type="simple">https://binary.pensoft.net/fig/347903</uri></graphic></fig></tp:treatment-sec><ref-list><ref id="B29"><mixed-citation xmlns:xlink="http://www.w3.org/1999/xlink" xlink:type="simple"><person-group><name name-style="western"><surname>Mvogo Ndongo</surname><given-names>PA</given-names></name><name name-style="western"><surname>von Rintelen</surname><given-names>T</given-names></name><name name-style="western"><surname>Albrecht</surname><given-names>C</given-names></name><name name-style="western"><surname>Tamesse</surname><given-names>JL</given-names></name><name name-style="western"><surname>Cumberlidge</surname><given-names>N</given-names></name></person-group> (<year>2018</year>) <article-title>Lost species in Cameroon: rediscovery of the endangered freshwater crab, <italic><tp:taxon-name><tp:taxon-name-part taxon-name-part-type="genus">Louisea</tp:taxon-name-part> <tp:taxon-name-part taxon-name-part-type="species">balssi</tp:taxon-name-part></tp:taxon-name></italic> (Bott, 1959) (<tp:taxon-name><tp:taxon-name-part taxon-name-part-type="infraorder">Brachyura</tp:taxon-name-part></tp:taxon-name>: <tp:taxon-name><tp:taxon-name-part taxon-name-part-type="family">Potamonautidae</tp:taxon-name-part></tp:taxon-name>), with notes on its ecology and conservation.</article-title><source>Zootaxa</source><volume>4394</volume>(<issue>3</issue>): <fpage>407</fpage>–<lpage>416</lpage>. <ext-link xlink:type="simple" ext-link-type="doi" xlink:href="10.11646/zootaxa.4394.3.6">https://doi.org/10.11646/zootaxa.4394.3.6</ext-link></mixed-citation></ref></ref-list></tp:taxon-treatment>
